# Supplementary material for: A Scoping Review of Therapy Provision Under the National Disability Insurance Scheme: Provider‐Identified Barriers and Facilitators
Source: J Appl Res Intellect Disabil. 2026 Jul 10;39(4):e70278. doi: 10.1111/jar.70278 (PMC13354713; doi:10.1111/jar.70278)
Supplement: Supplementary file 4 — Table S3: Study Extraction. [file JAR-39-e70278-s003.xlsx]

## Sheet: Header Page
Supplementary Table 3. Study Extraction
Sheet 1	Header Page
Sheet 2	List of included studies and their citations
Sheet 3	Data extracted from studies
Sheet 4	Pooled and summarised characteristics of included studies
Sheet 5	Pooled and summarised sample characteristics of included studies
Sheet 6	Pooled and categorised outcomes of included studies
Sheet 7	Outcomes data, categorised
Sheet 8	Extracted data that required separate sheets for counting and categorisation
Sheet 9	Sample size calculations for studies where mean/SD were not provided
Sheet 10	All late removed studies

## Sheet: Included Studies
First author	Year	Citation
Arns	2019	Arns, B., & Thompson, G. A. (2019). Music therapy teaming and learning: How transdisciplinary experience shapes practice in a specialist school for students with autism. Australian Journal of Music Therapy, 30, 31–52. https://search.informit.org/doi/10.3316/informit.883357605759671
Barr	2024	Jalaludin, B., Lawson, K., Liaw, S.-T., Lingam, R., Page, A., Lam-Cassettari, C., Boydell, K., Lin, P.-I., Katz, I., Dadich, A., Raman, S., … Lin, D. P. (2024). Family member and service provider experiences and perspectives of a digital surveillance and service navigation approach in multicultural context: A qualitative study in identifying the barriers and enablers to Watch Me Grow-Electronic (…
Boaden	2021	Boaden, N., Purcal, C., Fisher, K., & Meltzer, A. (2020). Transition Experience of Families with Young Children in the Australian National Disability Insurance Scheme (NDIS). Australian Social Work, 74(3), 294–306. https://doi.org/10.1080/0312407X.2020.1832549
Britt	2025	Britt, K., O’Connor, B., Babic, R., Knight, S., & Imms, C. (2025). Delivering family centred services in child-onset disability: A mixed methods approach to understanding health professionals’ experiences and approaches. Disability and Rehabilitation. https://doi.org/10.1080/09638288.2024.2449399
Campbell	2025	Campbell, L., Ryan, G., Watchorn, V., & Evans, S. (2025). Health Professionals’ Experiences of Interprofessional Collaboration When Supporting Autistic Children and Their Families in Australia. Health & Social Care in the Community, 1361927. https://doi.org/10.1155/hsc/1361927
Cashin	2022a	Cashin, A., Pracilio, A., Buckley, T., Kersten, M., Trollor, J., Morphet, J., Howie, V., Griffin, K., & Wilson, N. (2022a). A survey of Registered Nurses’ educational experiences and self-perceived capability to care for people with intellectual disability and/or autism spectrum disorder. Journal of Intellectual & Developmental Disability, 47(3), 227–239. https://doi.org/10.3109/13668250.2021.196…
Cashin	2022b	Cashin, A., Pracilio, A., Buckley, T., Morphet, J., Kersten, M., Trollor, J., Griffin, K., Bryce, J., & Wilson, N. (2022b). A cross-practice context exploration of nursing preparedness and comfort to care for people with intellectual disability and autism. Journal of Clinical Nursing, 31(19–20), 2971–2980. https://doi.org/10.1111/jocn.16131
Cashin	2025	Cashin, A., Pracilio, A., Buckley, T., Griffin, K., Trollor, J. N., & Wilson, N. J. (2025). A Cross-Sectional Survey of Reasonable Adjustments of Registered Nurse Care as an Example of Person-Centred Care for People With Autism and/or Intellectual Disability in Australia. Journal of Policy and Practice in Intellectual Disabilities, 22(2), e70012. https://doi.org/10.1111/jppi.70012
Chan	2023	Chan, W. T., Chong, C. L. E., Goh, Z. M., Ling, C. X. X., Tong, R., Davey, M., & Black, M. H. (2023). Realist evaluation of a transdisciplinary mealtime management service for autistic children. Autism, 27(6), 1547-1559. https://doi.org/10.1177/13623613221140717
D'Arcy	2022	D'Arcy, E., Evans, K., Afsharnejad, B., Milbourn, B., Whitehouse, A. J. O., Bölte, S., & Girdler, S. (2022). Australian Clinicians’ Considerations When Choosing an Assessment of Functioning Tool for Children with Neurodevelopmental Conditions. Advances in Neurodevelopmental Disorders, 6, 420-425. https://doi.org/10.1007/s41252-022-00292-4
D'Arcy	2023	D’Arcy, E., Evans, K., Afsharnejad, B., Milbourn, B., Bölte, S., & Girdler, S. (2023). Assessing functioning for individuals with neurodevelopmental conditions: Current clinical practice in Australia. Australian Occupational Therapy Journal, 70(1), 43–60. https://doi.org/10.1111/1440-1630.12834
Dintino	2019	Dintino, R., Wakely, L., Wolfgang, R., Wakely, K. M., & Little, A. (2019). Powerless facing the wave of change: The lived experience of providing services in rural areas under the National Disability Insurance Scheme. Rural and Remote Health, 19(3). https://doi.org/10.22605/RRH5337
Edwards	2025	Edwards, C., Cai, R. Y., Love, A., White, L. M., Harris, K., Brooker, K., Kendall, E., & Gibbs, V. (2025). "Beyond the “service cliff”: experiences of an inclusive postschool transition program for autistic youth with intellectual disability". Advances in Autism, 11(4), 385–399. https://doi.org/10.1108/AIA-06-2025-0053
Evans	2024	Evans, S., Lucas, B. R., Monds, L. A., & Montebello, M. (2024). Identifying and responding to fetal alcohol spectrum disorder in child and family health: Lessons from an exploratory mixed methods study. Drug and Alcohol Review, 43(6), 1505-1514. https://doi.org/10.1111/dar.13917
Gaffney	2024	Gaffney, T., Newbury, J., Sutherland, D., & Macrae, T. (2024). Speech-language pathologists’ practices and perceptions of parent involvement in paediatric services funded by the NDIS in Australia. International Journal of Speech-Language Pathology, 26(6), 890–901. https://doi.org/10.1080/17549507.2023.2281222
Gavidia-Payne	2024	Gavidia-Payne, S., Rossell, R., Bull, K., & Forster, J. (2024). The changing narrative of early childhood intervention in Australia: Service providers’ perspectives on the implementation of the National Disability Insurance Scheme. Children and Youth Services Review, 157, 107375. Ovid Emcare <2021 to 2025 Week 10>. https://doi.org/10.1016/j.childyouth.2023.107375
Grace	2025	Grace, R., Woodrow, C., Johnston, C., Ballantyne, C., Townley, C., & Faraj, L. (2025). Check-Ups Before School: Accessible, Collaborative and Integrated Health and Education in Early Childhood for Families Experiencing Economic Disadvantage in Australia. Health & Social Care in the Community, 2025. https://doi.org/10.1155/hsc/8859999
Graham	2025	Graham, K., Ostojic, K., Johnston, L., Dutia, I., Barnes-Keoghan, E., & Clutterbuck, G. L. (2025). Swimming for Children with Disability: Experiences of Rehabilitation and Swimming Professionals in Australia. International Journal of Environmental Research and Public Health, 22(11), 1633. https://doi.org/10.3390/ijerph22111633
Green	2020	Green, A., Abbott, P., Luckett, T., Davidson, P. M., Delaney, J., Delaney, P., Gunasekera, H., & DiGiacomo, M. (2020). Collaborating across sectors to provide early intervention for Aboriginal and Torres Strait Islander children with disability and their families: A qualitative study of provider perspectives. Journal of Interprofessional Care, 34(3), 388–399. https://doi.org/10.1080/13561820.2019…
Green	2021	Green, A., Abbott, P., Luckett, T., Davidson, P. M., Delaney, J., Delaney, P., Gunasekera, H., & DiGiacomo, M. (2021). ‘It’s quite a complex trail for families now’ – Provider understanding of access to services for Aboriginal children with a disability. Journal of Child Health Care, 25(2), 194–211. https://doi.org/10.1177/1367493520919305
Hill	2023	Hill, J., Vogler, J., & Gullo, H. (2023). Occupational therapists’ understanding of supporting physical activity participation when working with children and adolescents: A national survey. Australian Occupational Therapy Journal, 70(3), 303–313. https://doi.org/10.1111/1440-1630.12854
Hines	2019	Hines, M., Bulkeley, K., Dudley, S., Cameron, S., & Lincoln, M. (2019). Delivering Quality Allied Health Services to Children with Complex Disability via Telepractice: Lessons Learned from Four Case Studies. Journal of Developmental and Physical Disabilities, 31(5), 593–609. https://doi.org/10.1007/s10882-019-09662-8
Hsiang	2024	Hsiang, C. H. T., Campbell, L., & Tavener, M. (2024). Clinicians’ experiences and perceptions of family therapy in the context of autism. Journal of Family Therapy, 46(4), 423–441. https://doi.org/10.1111/1467-6427.12467
Jackson	2022	Jackson, O., Villeneuve, M., & Millington, M. (2022). The experience and role of mentorship for paediatric occupational therapists. Australian Occupational Therapy Journal, 70(1), 86–96. https://doi.org/10.1111/1440-1630.12839
Jeremy	2025	Jeremy, J., Spandagou, I., & Hinitt, J. (2025). From individual to inclusive: Exploring the spectrum of service delivery models in occupational therapist—Teacher collaborations. Australian Educational Researcher, 52(2), 941–972. https://doi.org/10.1007/s13384-024-00748-7
Johnsson	2019	Johnsson, G., Kerslake, R., & Crook, S. (2019). Delivering allied health services to regional and remote participants on the autism spectrum via video-conferencing technology: Lessons learned. Rural and Remote Health, 19(3), 5358. https://doi.org/10.22605/RRH5358
Johnsson	2021	Johnsson, G., & Bulkeley, K. (2021). Practitioner and Service User Perspectives on the Rapid Shift to Teletherapy for Individuals on the Autism Spectrum as a Result of COVID-19. International Journal of Environmental Research and Public Health, 18(22), 11812. https://doi.org/10.3390/ijerph182211812
Kefford	2025	Kefford, J., Packer, R. L., Netting, M., Ward, E. C., & Marshall, J. (2025). Current Practices and Recommendations for Children with Food Allergies and Feeding Behaviours: Insights from a Survey Among Australian Health Professionals. Children, 12(7), 905. https://doi.org/10.3390/children12070905
Kerimofski	2025	Kerimofski, K. L., Panton, K. R., Tan, G. K. Y., & Pestell, C. F. (2025). Fetal alcohol spectrum disorder identification in Australia: A qualitative analysis of perspectives from psychologists and individuals with lived and living experience. Alcohol: Clinical and Experimental Research, 49(5), 1042–1052. https://doi.org/10.1111/acer.70040
Kerr	2023	Kerr, C., Novak, I., Shields, N., Ames, A., & Imms, C. (2023). Do supports and barriers to routine clinical assessment for children with cerebral palsy change over time? A mixed methods study. Disability & Rehabilitation, 45(6), 1005–1015. https://doi.org/10.1080/09638288.2022.2046874
Lee	2018	Lee, J., Teggelove, K., Tamplin, J., Thompson, G., Murphy, M., & McFerran, K. S. (2018). Whose choice?: Exploring multiple perspectives on music therapy access under the national disability insurance scheme. Australian Journal of Music Therapy, 29, 91–115.
Leif	2020	Leif, E., Jennings, H., Furlonger, B., & Fox, R. (2020). A survey of applied behaviour analysis practitioners in australia: Education, training, and barriers to professional practice. Societies, 10(4). https://doi.org/10.3390/soc10040099
Leong	2025	Leong, H., Smidt, A., Arthur-Kelly, M., & Campbell, L. (2025). Structured observation and informant report assessments in intellectual disability: Reflections of qualified and student speech-language pathologists. International Journal of Speech-Language Pathology, 27(1), 1–13. https://doi.org/10.1080/17549507.2023.2297651
Luskin-Saxby	2024	Luskin-Saxby, S., Zimmer-Gembeck, M., Sulek, R., & Paynter, J. (2024). Professional Development and Use of Evidence-Based Practice in Autism Early Intervention. Journal of Early Intervention, 46(1), 94–112. https://doi.org/10.1177/10538151231159638
McInerney	2020	McInerney, M., Reddihough, D. S., Carding, P. N., & Imms, C. (2020). Drooling in children with neurodisability: A survey of Australian speech–language pathologists’ practice. International Journal of Speech-Language Pathology, 22(5), 601–609. https://doi.org/10.1080/17549507.2020.1729860
Mills	2023	Mills, C., Hazeltine, K., Zucco, A., Phan, T., & Baker, E. (2023). Therapist perceptions of barriers to telehealth uptake in children’s occupational therapy. Australian Occupational Therapy Journal, 70(4), 487–499. https://doi.org/10.1111/1440-1630.12875
Moir	2022	Moir, E. M. A., Turpin, M. J., & Copley, J. A. (2022). New Graduates’ Experiences in Paediatric Private Practice: Learning to Make Intervention Decisions. Canadian Journal of Occupational Therapy, 89(4), 395–405. https://doi.org/10.1177/00084174221102716
Mozolic-Staunton	2021	Mozolic-Staunton, B., Barbaro, J., Yoxall, J., & Donelly, M. (2021). Monitoring children’s development in early childhood education settings to promote early detection of autism. Australasian Journal of Early Childhood, 46(2), 163–178. https://doi.org/10.1177/1836939121998085
Newton	2025	Newton, C., Hudry, K., Aulich, A., Bent, C., Constantine, C., Franks, K., Goonetilleke, N., Green, C., Ijaz, R., Ma, E., Patel, K., Said, H., Wang, R., Wood, S., & Smith, J. (2025). “Individualisation is key”: Autism intervention professionals’ experiences of working with minority ethnic families in Australia. Research in Autism, 126, 202655. https://doi.org/10.1016/j.reia.2025.202655
Nickless	2023	Nickless, T., Gold, L., Dowell, R., & Davidson, B. (2023). Public purse, private service: The perceptions of public funding models of Australian independent speech-language pathologists. International Journal of Speech-Language Pathology, 25(3), 462–478. https://doi.org/10.1080/17549507.2023.2213864
Paton	2019	Paton, K., & Hiscock, H. (2019). Strengthening care for children with complex mental health conditions: Views of Australian clinicians. PLoS One, 14(4). https://doi.org/10.1371/journal.pone.0214821
Pellicano	2025	Pellicano, E., Bent, C. A., Iacono, T., Capes, K., Upson, S., & Hudry, K. (2025). ‘You feel part of something bigger’: Stakeholders’ experiences of a long-term community–academic participatory research partnership. Autism, 29(11), 2818-2831. https://doi.org/10.1177/13623613251348485
Philpott-Robinson	2024	Philpott-Robinson, K., Haracz, K., Blackwell, D., Mallise, C., Leonard, C., Lane, A., & Wales, K. (2024). The experiences of occupational therapists supporting children with self-regulation needs: A qualitative descriptive study. Australian Occupational Therapy Journal, 71(6), 1041–1058. https://doi.org/10.1111/1440-1630.12985
Pinney	2022	Pinney, F. (2022). Neurodivergent-affirming therapeutic arts practice. Journal of Creative Arts Therapies, 17(2). https://www.jocat-online.org/a-22-pinney
Rees	2026	Rees, L., Woodward-Kron, R., & Munsie, M. (2026). Who am I to take hope away? – A qualitative study of clinicians’ experiences with patient and family enquiries about unproven therapies. Patient Education and Counseling, 142, 109413. https://doi.org/10.1016/j.pec.2025.109413
Ryan	2024	Ryan, G., Watchorn, V., & Evans, S. (2024). Occupational therapy experiences of interprofessional collaboration in the support of autistic children. Australian Occupational Therapy Journal, 71(6), 1028–1040. https://doi.org/10.1111/1440-1630.12982
Son	2019	Son, J., Debono, D., Leitner, R., Lenroot, R., & Johnson, J. (2019). Pass the parcel: Service provider views on bridging gaps for youth with dual diagnosis of intellectual disability and mental health disorders in regional areas. Journal of Paediatrics and Child Health, 55(6), 666–672. https://doi.org/10.1111/jpc.14266
Stubbs	2025	Stubbs, T., Pickard, A., Carter, E., Thomas, S., Davies, J., Evans, R., Hopp, D., Casburn, K., Esgin, T., Angell, B, Elliott, E. J., & Martiniuk, A. (2025). The Marurra-U Partnership: providing a hybrid, multidisciplinary, wraparound model of care for Aboriginal children living with complex needs in the remote Fitzroy Valley, Australia. BMC Health Services Research, 25, 1309. https://doi.org/10.1…
Sulek	2024	Sulek, R., Robertson, J., Goodall, E., Liew, A. W.-C., Pillar, S., Upson, G., Whitehouse, A. J. O., Wicks, R., & Trembath, D. (2024). Support Preferences and Clinical Decision Support Systems (CDSS) in the Clinical Care of Autistic Children: Stakeholder Perspectives. Advances in Neurodevelopmental Disorders. https://doi.org/10.1007/s41252-024-00410-4
Trembath	2016	Trembath, D., Hawtree, R., Arciuli, J., & Caithness, T. (2016). What do speech-language pathologists think parents expect when treating their children with autism spectrum disorder? International Journal of Speech-Language Pathology, 18(3), 250–258. https://doi.org/10.3109/17549507.2016.1139625
Vlcek	2020	Vlcek, S., Somerton, M., & Rayner, C. (2020). Collaborative Teams: Teachers, Parents, and Allied Health Professionals Supporting Students With Autism Spectrum Disorder in Mainstream Australian Schools. Australasian Journal of Special and Inclusive Education, 44(2), 102–115. doi:10.1017/jsi.2020.11
Whitehead	2022	Whitehead, R., Hopkins, L., Kehoe, M., & Pedwell, G. (2022). Preparing a workforce across sectors: Staff experiences of developing an Australian first, mental health and intellectual disability initiative for youth (MHIDI-Y). Journal of Mental Health Training, Education and Practice, 17(3), 230–241. https://doi.org/10.1108/JMHTEP-06-2021-0067
Young	2021	Young, D., Reynolds, J., Tonmukayakul, U., Carter, R., Swift, E., Williams, K., … Gibbs, L. (2022). An intervention to improve the self-efficacy of key workers to support parental wellbeing at an early childhood intervention service in Australia: a stepped wedged randomized cluster trial. Disability and Rehabilitation, 45(19), 3046–3058. https://doi.org/10.1080/09638288.2022.2117865
Young	2023	Young, D., Reynolds, J., Tonmukayakul, U., Carter, R., Swift, E., Williams, K., McDonald, R., Reddihough, D., Carracher, R., Ireland, P., Tracy, J., Kenyon, C., & Gibbs, L. (2023). An intervention to improve the self-efficacy of key workers to support parental wellbeing at an early childhood intervention service in Australia: A stepped wedged randomized cluster trial. Disability and Rehabilitatio…
Zagler	2024	Zagler, J., Yu, N., & Cleland, A. (2024). “The system allows for it to happen”: The experiences of human service workers in engaging with Aboriginal participants of the National Disability Insurance Scheme. Disability and Rehabilitation. https://doi.org/10.1080/09638288.2024.2388874

## Sheet: Extracted Data
Count	First Author	Year	Title	DOI/URL	In text citation	Service Providers	Various - Expanded	Notes (Bibliographic)	Study Design	Research Design	Notes	Research Aims	Data Analysis	Data Collection	Measures	Sample Size (Service Providers in Australia)	Experience (Years) - Mean	Experience (Years) - SD	Range (Years) Low End	Range (Years) High End	Other types of experience collected	Notes	Clientele Disability / Disabilities (Either identified or focus of clientele)	Identified Disabilities (Secondary disabilities / primary disabilities under umbrella term focus)	Client Age Range (bottom range)	Client Age Range (upper range)	Age Category/ies (Child / Adolescent only)	Notes (Participants)	Intervention / Ongoing Therapy / Practice	Notes
1	Arns	2019	Music therapy teaming and learning: How transdisciplinary experience shapes practice in a specialist school for students with autism	https://search.informit.org/doi/10.3316/informit.883357605759671	(Arns & Thompson, 2019)	Music Therapists			Qualitative	Phenomenological		Explore lived experience of music therapy team and factors informing their practice	Descriptive Phenomenology	Semi-Structured Interviews	Purposefully made interview questions	4	Not Provided	Not Provided	Not Provided	Not Provided			Autism Intellectual Disability		Not provided	Not provided	School aged (5-18)		Ongoing Therapy
1	Barr	2024	Family member and service provider experiences and perspectives of a digital surveillance and service navigation approach in multicultural context: a qualitative study in identifying the barriers and enablers to Watch Me Grow-Electronic (WMG-E) program with a culturally diverse community	https://doi.org/10.1186/s12913-024-11397-y	(Barr et al., 2024)	Various	Allied Health - Not further specified		Qualitative	* Exploratory (Qualitative)	Participants were recruited from an earlier RCT Identified as	Investigate perspectives and experiences of family members and service providers from CALD communities regarding implementation of digital developmental surveillance program	Thematic Analysis	Semi-Structured Interviews	Purposefully made interview questions	2	Not Provided	Not Provided	Not Provided	Not Provided			Developmental Delays		0	5	Childhood, Pre-School aged (0-5)		Intervention
1	Boaden	2021	Transition Experience of Families with Young Children in the Australian National Disability Insurance Scheme (NDIS)	https://doi.org/10.1080/0312407X.2020.1832549	(Boaden et al., 2021)	Various	Early Childhood Intervention - not further specified		Qualitative	Unspecified		Understand experiences of NDIS transition	Thematic Analysis	Semi-Structured Interviews Survey (Online)	Purposefully made interview questions	157	Not Provided	Not Provided	Not Provided	Not Provided			Developmental Delays		0	8	Childhood, Early to Mid (0-8)		Ongoing Therapy
1	Britt	2025	Delivering family centred services in child-onset disability: a mixed methods approach to understanding health professionals’ experiences and approaches	https://doi.org/10.1080/09638288.2024.2449399	(Britt et al., 2025)	Various	Occupational Therapists Physiotherapists Speech Pathologists Podiatrists Dietitians Psychologists		Mixed Methods	Concurrent Convergent		Explore influences on thoughts and approach to family-centred service	Quant: Descriptive Qual: Content Analysis	Quant: (Survey) Qual: Survey (Online)	Purposefully made interview questions (based on the Capability, Opportunity, Motivation, Behaviour Model for Behaviour Change (COM-B) Quant: Measures of Beliefs about Participation in Family-Centred Service (MBP-FCS) (Survey) Quant: Measures of Processes of Care - Service Providers (MPOC-SP) (Survey)	67	Cannot Calculate	Cannot Calculate	<5	>21	Paediatric experience (years)		Neurodisability		0	12	Childhood (0-12)		Ongoing Therapy
2	Cashin	2022a	A survey of Registered Nurses' educational experiences and self-perceived capability to care for people with intellectual disability and/or autism spectrum disorder	https://doi.org/10.3109/13668250.2021.1967897	(Cashin et al., 2022a)	Nurses			Quantitative	Observational		Survey the educational experience of Registered Nurses in Australia	Descriptive and Inferential Data Analysis	Survey (Online)	Purposefully made survey questionaire	54	Cannot Calculate	Not Provided	0	60	Year of Initial Nursing Practice (Ranges provided)	Both Cashin studies are derived from the same dataset, though one uses slightly more participants. This has been addressed in the sample data	Intellectual Disability Autism		Not provided	Not provided	Paediatric (0-18)		Practice
1	Cashin	2022b	A cross-practice context exploration of nursing preparedness and comfort to care for people with intellectual disability and autism	https://doi.org/10.1111/jocn.16131	(Cashin et al., 2022b)	Nurses			Quantitative	Cross-sectional		Compare nurse self-perceived preparedness, knowledge, comfort, and confidence when caring for people with ASD and/or ID across contexts	Descriptive and Inferential Data Analysis	Survey (Online)	Purposefully made survey questionaire	639	21.25	13.06	0	53		Experience means manually calculated (See sample size calculations)	Intellectual Disability Autism		Not provided	Not provided	Paediatric (0-18)		Practice
1	Chan	2023	Realist evaluation of a transdisciplinary mealtime management service for autistic children	https://doi.org/10.1177/13623613221140717	(Chan et al., 2023)	Various	Dietitians Speech Pathologists Occupational Therapists Physiotherapists		Qualitative	Phenomenological		Explore caregivers’ and therapists’ perceptions of the contexts, mechanisms and associated outcomes of a transdisciplinary mealtime management service for autistic children	Realist Evaluation	Survey (Demographic) (Online) Semi-Structured Interview	Purposefully made interview questions	10	Not Provided	Not Provided	Not Provided	Not Provided	Duration in mealtime service (years)		Autism	Generalised Anxiety Disorder Tourette's Syndrome	5	11	Childhood (0-12)		Intervention
1	D'Arcy	2022	Australian Clinicians’ Considerations When Choosing an Assessment of Functioning Tool for Children with Neurodevelopmental Conditions	https://doi.org/10.1007/s41252-022-00292-4	(Darcy et al., 2022)	Various	Occupational Therapists Physiotherapists Psychologists Speech Pathologists		Qualitative	* Exploratory (Qualitative)		Identify clinician considerations when selecting an assessment of functioning tool for children with neurodevelopmental conditions.	Template Analysis	Survey (Online) Workshop	Purposefully made survey questionaire	33	Not Provided	Not Provided	1	40			Neurodevelopmental conditions		Not provided	Not provided	Childhood (0-12)		Practice
1	D'Arcy	2023	Assessing functioning for individuals with neurodevelopmental conditions: Current clinical practice in Australia	https://doi.org/10.1111/1440-1630.12834	(Darcy et al., 2023)	Various	Occupational Therapists Psychologists Nurses Speech Pathologists Other		Mixed Methods	Imbedded Mixed Methods Cross Sectional Design		Understand the current assessment of functioning practices (including clinical contexts, concepts being assessed, and assessment methods) and barriers and facilitators to clinicians using best practice.	Quant: Associative, Comparative Qual: Content Analysis	Survey (Online)	Purposefully made survey questionaire	93	13.5	Not Provided	1	40			Neurodevelopmental conditions	Autism Global Developmental Delay Intellectual Disability ADHD Cerebral Palsy	0	18	Child or Adolescent	Study is about all ages	Practice
1	Dintino	2019	Powerless facing the wave of change: the lived experience of providing services in rural areas under the National Disability Insurance Scheme	https://doi.org/10.22605/RRH5337	(Dintino et al., 2019)	Various	Occupational Therapists Physiotherapists Speech Pathologists Dietitians		Qualitative	Phenomenological		Explore the lived experience of providing services to people accessing the NDIS in a rural area	Phenomenology of Practice	Semi-Structured Interviews	Purposefully made interview questions	8	Not Provided	Not Provided	Not Provided	Not Provided	Length of experience as registered National Disability Insurance Scheme provider (months)		Intellectual Disability		Not provided	Not provided	Child or Adolescent	Examples in text	Practice
1	Evans	2024	Identifying and responding to fetal alcohol spectrum disorder in child and family health: Lessons from an exploratory mixed methods study	https://doi.org/10.1111/dar.13917	(Evans et al., 2024)	Various	Physiotherapists Speech Therapists Occupational Therapists Psychologists Social Workers Nurses		Mixed Methods	Concurrent Convergent		Investigate what child and family health workers in an Australian metropolitan local health district understand, already do and want to learn about FASD	Quant: Associative Qual: Thematic Analysis	Survey (Online) Interviews	Purposefully made interview and survey questions	102	Not Provided	Not Provided	Not Provided	Not Provided			Fetal Alcohol Spectrum Disorder		Not provided	Not provided	Child or Adolescent		Practice
1	Gaffney	2024	Speech-language pathologists' practices and perceptions of parent involvement in paediatric services funded by the NDIS in Australia	https://doi.org/10.1080/17549507.2023.2281222	(Gaffney et al., 2024)	Speech Pathologists			Mixed Methods	Descriptive Research Design		Describe paediatric speech-language pathologists’ (SLPs) practices and perceptions of parent involvement in NDIS-funded speech and/or language intervention.	Quant: Demographic, Descriptive Qual: Thematic Analysis	Survey (Online)	Purposefully made survey questionaire based on surveys used in previous studies	72	Not Provided	Not Provided	Not Provided	Not Provided	Length of time working with NDIS-funded clients		Communication Disorder / Disability	Autism Speech Sound Disorder Developmental Language Disorder Intellectual Disability Global Developmental Delay Cerebral Palsy Deaf/ Hard of Hearing Other Unsure	0	17	Child or Adolescent		Ongoing Therapy
1	Gavidia-Payne	2024	The changing narrative of early childhood intervention in Australia: Service providers' perspectives on the implementation of the National Disability Insurance Scheme	https://doi.org/10.1016/j.childyouth.2023.107375	(Gavidia-Payne et al., 2024)	Various	Speech Pathologists Occupational Therapists Physiotherapists Psychologists		Qualitative	Exploratory (Qualitative)		Explore practitioners’ perspectives about delivering services to young children with disability and their families under the NDIS and the NDIS's impact on the quality ECI practice	Thematic Analysis	Semi-Structured Interviews Focus Groups	Purposefully made interview questions	44	Cannot Calculate	Not Provided	Not Provided	Not Provided	Number of years in the ECI Field (prior to NDIS) Number of months providing ECEI/NDIS services (Both provided in ranges, so mean/range cannot be calculated)		Developmental Disability	Developmental Delay Autism Cerebral Palsy	0	7	Childhood, Early to Mid (0-8)		Practice
1	Grace	2025	Check-Ups Before School: Accessible, Collaborative and Integrated Health and Education in Early Childhood for Families Experiencing Economic Disadvantage in Australia	https://doi.org/10.1155/hsc/8859999	(Grace et al., 2025)	Various	Occupational Therapists Speech Pathologists Psychologists		Mixed Methods	Three phase		Explore how integrated health and education in early childhood be made more accessible and more collaborative for families facing social and economic disadvantage and improve transition to school.	Qual: Thematic Analysis Quant: Demographic	Focus Groups Interviews Family case studies	Purposefully made interview questions	3	Not Provided	Not Provided	Not Provided	Not Provided			Developmental Delays		Not provided	Not provided	Childhood, Early to Mid (0-8)		Practice
1	Green	2020	Collaborating across sectors to provide early intervention for Aboriginal and Torres Strait Islander children with disability and their families: a qualitative study of provider perspectives	https://doi.org/10.1080/13561820.2019.1692798	(Green et al., 2020)	Various	Allied Health - Not further specified Nurses Early Childhood Professionals	Green (2020 & 2021) use same populations	Qualitative	* Exploratory (Qualitative)		Inform improvements to service access for families of urban-dwelling Aboriginal children with disability through exploring service provider perceptions of the factors that act as barriers and enablers.	Thematic Analysis	Semi-Structured Interviews	Purposefully made interview questions	20	Not Provided	Not Provided	Not Provided	Not Provided			Neurodevelopmental conditions Developmental Disabilities	Developmental Delay Intellectual Disability Fetal Alcohol Spectrum Disorder	Not provided	Not provided	Childhood, Early to Mid (0-8)		Ongoing Therapy
2	Green	2021	‘It’s quite a complex trail for families now’ – Provider understanding of access to services for Aboriginal children with a disability	https://doi.org/10.1177/1367493520919305	(Green et al., 2021)	Various	Allied Health - Not further specified Nurses Early Childhood Professionals	Green (2020 & 2021) use same populations	Qualitative	* Exploratory (Qualitative)		Explore providers’ perceptions of factors that either impeded or enabled families’ access to services.	Thematic Analysis	Semi-Structured Interviews	Purposefully made interview questions	0	Not Provided	Not Provided	Not Provided	Not Provided		Both Green et al. studies utilise same participants and will be treated as one study	Intellectual conditions Developmental conditions		Not provided	Not provided	Childhood, Early to Mid (0-8)		Practice
1	Hill	2023	Occupational therapists' understanding of supporting physical activity participation when working with children and adolescents: A national survey	https://doi.org/10.1111/1440-1630.12854	(Hill et al., 2023)	Occupational Therapists			Qualitative	* Exploratory (Qualitative)		Understand how Australian occupational therapists understood physical activity participation, as well as their current and potential role in facilitating regular physical activity participation with their clients	Qualitative Content Analysis	Survey (Online)	Purposefully made survey	43	Cannot Calculate	Not Provided	Cannot Calculate	Cannot Calculate	Years of practice (provided in ranges)		Developmental Diagnosis Cerebral Palsy Specific Genetic Conditions Spinal Cord injury Brain Injury Permanent Blindness Bilateral Hearing Loss Musculoskeletal Condition Mental Health Disorder Other		0	>25	Child or Adolescent		Ongoing Therapy	Potential Removal - includes adults
1	Hines	2019	Delivering Quality Allied Health Services to Children with Complex Disability via Telepractice: Lessons Learned from Four Case Studies	https://doi.org/10.1007/s10882-019-09662-8	(Hines et al., 2019)	Various	Occupational Therapists Speech Pathologists		Mixed Methods	Case Study (Multiple)		Describe the experiences of children with disabilities and their families in rural and remote areas who received speech-language pathology and occupational therapy by telepractice	Quant: Descriptive Qual: Qualitative Content Analysis	Quant: Canadian Occupational Performance Measure (COPM) (Part of Semi-Structured Interview) Quant: Process data (telepractice data) Qual: Semi-Structured Interviews	Quant: Canadian Occupational Performance Measure (COPM) (Part of Semi-Structured Interview) Quant: Process data (telepractice data) Purposefully made interview questions	2	Not Provided	Not Provided	Not Provided	Not Provided			Autism 22q11.21 duplication		5	8	Childhood, Early to Mid (0-8)		Ongoing Therapy
1	Hsiang	2024	Clinicians' experiences and perceptions of family therapy in the context of autism	https://doi.org/10.1111/1467-6427.12467	(Hsiang et al., 2024)	Various	Nurses Occupational Therapists Art Therapists Psychologists		Qualitative	Unspecified		Explore clinicians' experiences and perceptions of utilising family therapy in the context of autism	Constructivist Grounded Theory	Interviews (Intensive interviews)	Purposefully made interview questions	7	Not Provided	Not Provided	Not Provided	Not Provided	Experience practising within a family therapy framework >15 years: 5 participants 3-5 years: 2 participants		Autism		Not provided	Not provided	Child or Adolescent		Practice
1	Jackson	2022	The experience and role of mentorship for paediatric occupational therapists	https://doi.org/10.1111/1440-1630.12839	(Jackson et al., 2022)	Occupational Therapists			Qualitative	* Exploratory (Qualitative)		Examine the perspective of both mentors and mentees on why they enter into a mentoring relationship, the support needs that mentoring responds to, and their experience of giving/receiving mentorship	Interpretive Description	Semi-Structured Interviews	Purposefully made interview questions	17	Mentors: 20 Mentees: 1.7	Not Provided	Mentors: 6 Mentees: 0.25	Mentors: 38 Mentees: 6			Autism		Not provided	Not provided	Paediatric (0-18)		Practice
1	Jeremy	2025	From individual to inclusive: exploring the spectrum of service delivery models in occupational therapist—teacher collaborations	https://doi.org/10.1007/s13384-024-00748-7	(Jeremy et al., 2025)	Occupational Therapists			Qualitative	Ethnographic Study		Explore collaboration between occupational therapists and teachers in mainstream primary schools in three Australian states to better understand how context impacts practice	Interpretive Analysis	Field notes Semi-Structured Interviews	Participant observation (Shadowing, Contextual Conversations)	10	Not Provided	Not Provided	Not Provided	Not Provided			Autism		Not provided	Not provided	School aged (5-18)		Practice
1	Johnsson	2019	Delivering allied health services to regional and remote participants on the autism spectrum via video-conferencing technology: lessons learned.	https://doi.org/10.22605/RRH5358	(Johnsson et al., 2019)	Various	Speech Pathologists Occupational Therapists Psychologist		Qualitative	Unspecified		Identify feasibility, essential requirements and potential barriers in delivering therapy support to regional and remote participants on the autism spectrum via video-conferencing technology	General Inductive Approach	Semi-Structured Interviews	Purposefully made interview questions	5	Not Provided	Not Provided	Not Provided	Not Provided			Autism		2	12	Childhood (0-12)		Ongoing Therapy
1	Johnsson	2021	Practitioner and Service User Perspectives on the Rapid Shift to Teletherapy for Individuals on the Autism Spectrum as a Result of COVID-19	https://doi.org/10.3390/ijerph182211812	(Johnsson & Bulkeley, 2021)	Various	Speech Pathologists Occupational Therapists Psychologists Social Workers		Mixed Methods	Concurrent Triangulation		Add to the emerging discourse around teletherapy for individuals with autism, to gain point in time practice-based insights into teletherapy, both successes and barriers based on the COVID-19 pivot to teletherapy.	Quant: Descriptive, Pearson-product moment correlation (Correlational) Qual: Thematic Analysis	Survey (Online)	Purposefully made survey questionaire	141	Not Provided	Not Provided	Not Provided	Not Provided			Autism		Not provided	Not provided	Child, no further specificity		Ongoing Therapy
1	Kerr	2023	Do supports and barriers to routine clinical assessment for children with cerebral palsy change over time? A mixed methods study.	https://doi.org/10.1080/09638288.2022.2046874	(Kerr et al., 2023)	Various	Occupational Therapists Physiotherapists Speech Pathologists		Mixed Methods	Prospective Longitudinal		Understand how healthcare professionals’ perceptions of supports and barriers to routine clinical assessment, for children aged 3–18years with cerebral palsy, evolved in the presence of a knowledge translation intervention	Quant: Descriptive Qual: Longitudinal Framework Analysis	Survey (Supervised data collection sessions) Focus Groups	Mixed Methods: Supports and Barriers Questionnaire (Rivard et al., 2010) - adapted to study needs Purposefully made focus group questions (aligning with domains in Supports and Barriers Questionnaire)	226	Not Provided	Not Provided	Not Provided	Not Provided	Self-reported expertise in paediatric rehabilitation		Cerebral Palsy		3	18	Child or Adolescent		Ongoing Therapy
1	Lee	2018	Whose choice? Exploring multiple perspectives on music therapy access under the National Disability Insurance Scheme.	https://search.ebscohost.com/login.aspx?direct=true&AuthType=sso&db=cul&AN=133787561&site=ehost-live&scope=site&custid=s6967740	(Lee et al., 2018)	Music Therapists			Qualitative	Phenomenological		Investigate how different stakeholders perceived access to music therapy under the National Disability Insurance Scheme (NDIS) in the trial sites between 2013 and 2015	Interpretative Phenomenological Analysis	In-Depth Interviews	Purposefully made interview questions	5	Not Provided	Not Provided	Not Provided	Not Provided			Developmental Delays Speech Delays Anxiety Obsessive Compulsive Disorder Autism		<10	15	Child or Adolescent		Ongoing Therapy
1	Leif	2020	A survey of applied behaviour analysis practitioners in australia: Education, training, and barriers to professional practice	https://doi.org/10.3390/soc10040099	(Leif et al., 2020)	Applied Behaviour Analysis Practitioners			Mixed Methods	Cross-sectional (mixed methods)		Identify the education and training experiences of professionals who design, supervise, and deliver ABA-based programs in Australia, identify the most common barriers that ABA practitioners faced when designing, supervising, and delivering ABA-based programs in Australia, and suggest recommendations for the development of ABA as a profession in Australia	Quant: Descriptive Qual: Thematic Analysis	Survey (Online)	Purposefully made survey questionaire	257	Cannot Calculate	Not Provided	Cannot Calculate	Cannot Calculate	Years of experience (counts in ranges)	Study included both program supervisors and therapy assistants as participants.	Autism Intellectual Disability Developmental Disability Behavioural and Attentional Difficulties Speech, Language and Communication Disorders Mental Health conditions Learning disabilities Trauma and stressor-related disorders Obsessive Compulsive Disorder Acquired Brain Injury Movement disorders Dementia	Behavioural and Attentional Difficulties: E.g., ADHD Speech, Language and Communication Disorders: E.g., Dyspraxia Mental Health conditions (e.g., Anxiety or Depression) Learning disabilities (e.g., dyslexia) Trauma and stressor-related disorders (e.g., PTSD) Movement disorders: e.g., Tourette syndrome	Not provided	Not provided	Child, no further specificity		Practice
1	Leong	2025	Structured observation and informant report assessments in intellectual disability: Reflections of qualified and student speech-language pathologists.	https://doi.org/10.1080/17549507.2023.2297651	(Leong et al., 2025)	Speech Pathologists			Qualitative	Pilot investigation		Exploring the usefulness of informant report and structured observation tools used by SLPs working with people with severe intellectual disability	Thematic Analysis	Focus groups	Purposefully made interview questions	12	6.83	3.47	3.5	11	S-SLPs: Year in University		Intellectual Disability		Not provided	Not provided	Child, no further specificity		Ongoing Therapy
1	Luskin-Saxby	2024	Professional Development and Use of Evidence-Based Practice in Autism Early Intervention	https://doi.org/10.1177/10538151231159638	(Luskin-Saxby et al., 2024)	Various	Speech Pathologists Occupational Therapists Early Childhood Professionals Key Therapist		Qualitative	Exploratory (Qualitative)		Investigate service providers’ perceptions regarding the evidence-base of the practices they use, and how they align with empirical evidence and center policies; service providers’ experiences and perceptions of PD in their centers; and, service providers' experience of barriers and facilitators to the use of effective practices and to the delivery of training and development?	Thematic Analysis	Semi-Structured Interviews	Purposefully made interview questions (informed by Stahmer et al. (2005) )	15	Cannot Calculate	Not Provided	Cannot Calculate	Cannot Calculate	Length of employment (in count ranges)		Autism		0	6	Childhood, Early to Mid (0-8)		Practice
1	McInerney	2020	Drooling in children with neurodisability: A survey of Australian speech–language pathologists' practice.	https://doi.org/10.1080/17549507.2020.1729860	(McInerney et al., 2020)	Speech Pathologists			Quantitative	Cross-sectional		Understand current speech-language pathologists’ (SLPs) practice when treating drooling in children with a neurodisability	Descriptive	Survey (Online)	Purposefully made survey questionaire	55	Cannot Calculate	Not Provided	Cannot Calculate	Cannot Calculate	Years working as SLP (counts in ranges)		Cerebral Palsy Autism Intellectual Disability		0	8	Childhood, Early to Mid (0-8)		Practice
1	Mills	2023	Therapist perceptions of barriers to telehealth uptake in children's occupational therapy.	https://doi.org/10.1111/1440-1630.12875	(Mills et al., 2023)	Occupational Therapists			Mixed Methods	Retrospective cross-sectional within-group review		Explore barriers to paediatric occupational therapy telehealth services from client and therapist perspectives in a Greater Sydney local health district	Quant: Demographic, Descriptive Qual: Qualitative Content Analysis, Thematic Analysis	Review (Clinical Records) Focus Groups	Qual: Data extracted from clinical records (categories agreed upon by authors) Purposefully made focus group questions (?)	4	Not Provided	Not Provided	Not Provided	Not Provided			Developmental Delays		0	School aged	Childhood, Early (0-8) + School aged	Does not give upper age bound except for "school aged"	Ongoing Therapy
1	Moir	2022	New Graduates’ Experiences in Paediatric Private Practice: Learning to Make Intervention Decisions	https://doi.org/10.1177/00084174221102716	(Moir et al., 2022)	Occupational Therapists			Qualitative	Case Study		Explore new graduates’ experiences of learning to make intervention decisions in pediatric private practice	Yin's Case Study Methodology	Semi-Structured Interviews Observations Informal Discussions, Reflective Journal Entries Review of Documents	Purposefully made interview questions	14	Not Provided	Not Provided	0	7			Autism Attention Deficit Hyperactivity Disorder Cerebral Palsy Physical disabilities Developmental Delays Learning difficulties		1	18	Child or Adolescent		Ongoing Therapy
1	Mozolic-Staunton	2021	Monitoring children’s development in early childhood education settings to promote early detection of autism	https://doi.org/10.1177/1836939121998085	(Mozolic-Staunton et al., 2021)	Various	Allied Health - Not further specified Nurse Early Childhood Educator		Mixed Methods	Pre-Post workshop Evaluation		Explore educators’ perspectives of the practice architectures which influence how they talk/think, act and relate to the practice of monitoring the development of children in their care to inform the challenging task of influencing the current practice architectures, to improve practice and to promote more effective early detection of children with development challenges and investigate whether t…	Quant: Descriptive Qual: Thematic Analysis	Survey (Online)	Purposefully made survey questionaire (based on theory of practice architectures)	58	Cannot Calculate	Not Provided	Cannot Calculate	Cannot Calculate	Years of experience (counts in ranges)		Autism Developmental Delays		0	8	Childhood, Early to Mid (0-8)		Ongoing Therapy
1	Nickless	2023	Public purse, private service: The perceptions of public funding models of Australian independent speech-language pathologists	https://doi.org/10.1080/17549507.2023.2213864	(Nickless et al., 2023a)	Speech Pathologists		Nickless et al. studies appear to be the same study in different formats	Qualitative	Qualitative Inquiry		Investigate and describe the perceptions of speech-language pathologists in accessing public funding models (PFMs) for children and young persons with communication and swallowing needs within Australian independent practice.	Thematic Analysis	Semi-Structured Interviews	Purposefully made interview questions (informed by the literature on health economic objectives of equity, efficiency, and acceptability)	20	Not Provided	Not Provided	Cannot Calculate	Cannot Calculate	Career clinical experience (counts in ranges)		Autism Intellectual Disability Developmental Language Disorder		Not provided	Not provided	Child or Adolescent		Ongoing Therapy
1	Paton	2019	Strengthening care for children with complex mental health conditions: Views of Australian clinicians	https://doi.org/10.1371/journal.pone.0214821	(Paton & Hiscock, 2019)	Various	Psychologists	Majority of participants were health sector, not allied health	Qualitative	* Exploratory (Qualitative)		Determine perspectives of Australian clinicians on barriers and enablers within the current system and components of an optimal model of care.	Interpretive Description	Semi-Structured Interviews Survey (Online) (MOCHA Survey)	Qual: MOCHA Survey Purposefully made interview questions (Iterative, adapted from previous MOCHA survey responses)	6	Not Provided	Not Provided	Not Provided	Not Provided	Range of experience provided descriptively		Autism Attention Deficit Hyperactivity Disorder		Not provided	Not provided	Child or Adolescent		Practice
1	Philpott-Robinson	2024	The experiences of occupational therapists supporting children with self-regulation needs: A qualitative descriptive study	https://doi.org/10.1111/1440-1630.12985	(Philpott-Robinson et al., 2024)	Occupational Therapists			Qualitative	Qualitative Descriptive Design		Explore the experiences of Australian occupational therapists of addressing self-regulation needs in children	Thematic Analysis	Survey (Online) Focus Groups Semi-Structured Interviews	Purposefully made interview questions (informed by prior research)	13	14.15	11.65	2	39			Neurodevelopmental disorders		4	12	Childhood (0-12)		Ongoing Therapy
1	Pinney	2022	Neurodivergent-affirming therapeutic arts practice.	https://search.ebscohost.com/login.aspx?direct=true&AuthType=sso&db=cul&AN=176286051&site=ehost-live&scope=site&custid=s6967740	(Pinney, 2022)	Art Therapist			Qualitative	Case Study		Explore how art therapy supports the understanding, acceptance and affirming of neurodivergent identity within collaborative therapeutic art practice sessions.	Reflective Analysis	Reflective Account	N/A	1	Not Provided	N/A	N/A	N/A			Autism Intellectual Disability		Not provided	Not provided	Child, no further specificity		Ongoing Therapy
1	Ryan	2024	Occupational therapy experiences of interprofessional collaboration in the support of autistic children	https://doi.org/10.1111/1440-1630.12982	(Ryan et al., 2024)	Occupational Therapists			Qualitative	Qualitative Descriptive Design		Explore Australian paediatric occupational therapists’ experiences of interprofessional collaboration and their perception of factors influencing collaboration when supporting autistic children.	Thematic Analysis	Semi-Structured Interviews	Purposefully made interview questions	13	Not Provided	Not Provided	Not Provided	Not Provided			Autism		0	18	Child or Adolescent		Practice
1	Son	2019	Pass the parcel: Service provider views on bridging gaps for youth with dual diagnosis of intellectual disability and mental health disorders in regional areas	https://doi.org/10.1111/jpc.14266	(Son et al., 2019)	Various	Psychologists Behaviour Support Nurses Occupational Therapists Physiotherapists Speech Therapists		Qualitative	Unspecified		Understand the factors involved in providing quality, integrated care for young people with dual ID and mental health disorders in regional areas.	Thematic Analysis	Focus Groups Surveys (Demographic) (Online)	Purposefully made interview and survey questions	25	Not Provided	Not Provided	Not Provided	Not Provided			Intellectual Disability	Mental health disorders	14	24	Adolescent (13-19)	Limited to two examples	Practice	Upper age range includes adults: youth 14-24?
1	Sulek	2024	Support Preferences and Clinical Decision Support Systems (CDSS) in the Clinical Care of Autistic Children: Stakeholder Perspectives	https://doi.org/10.1007/s41252-024-00410-4	(Sulek et al., 2024)	Various	Behaviour Therapists Occupational Therapists Psychologists Early education educator		Qualitative	Mixed Methods Qualitative Design		Examine the views of key stakeholders concerning the provision of therapies and supports and clinical decision making, and gather their views on a proposed Clinical Decision Support System intended to aide in the selection of the most appropriate supports for autistic children.	Framework Method	Focus Groups Surveys (Online)	Purposefully made interview questions	4	Not Provided	Not Provided	Not Provided	Not Provided			Autism		0	18	Child or Adolescent		Practice
1	Trembath	2016	What do speech-language pathologists think parents expect when treating their children with autism spectrum disorder?	https://doi.org/10.3109/17549507.2016.1139625	(Trembath et al., 2016)	Speech Pathologists			Qualitative	* Exploratory (Qualitative)		Explore what Speech Language Pathologists think parents of children with ASD expect of them when it comes to the delivery of evidence-based interventions	Thematic Analysis	Semi-Structured Interviews	Purposefully made interview questions	22	Cannot Calculate	Cannot Calculate	Cannot Calculate	Cannot Calculate	Years of experience (counts in ranges)		Autism		Not provided	Not provided	Child, no further specificity		Ongoing Therapy
1	Vlcek	2020	Collaborative Teams: Teachers, Parents, and Allied Health Professionals Supporting Students With Autism Spectrum Disorder in Mainstream Australian Schools	https://doi.org/10.1017/jsi.2020.11	(Vlcek et al., 2020)	Various	Allied Health - Not further specified		Qualitative	Unspecified		Investigate collaborative partnerships between 3 stakeholders that often support students with ASD: teachers, parents, and allied health professionals	Thematic Analysis	Survey (Online)	Purposefully made survey questionaire	44	Not Provided	Not Provided	Not Provided	Not Provided			Autism		Not provided	Not provided	School aged (5-18)		Practice
1	Whitehead	2022	Preparing a workforce across sectors: staff experiences of developing an Australian first, mental health and intellectual disability initiative for youth (MHIDI-Y)	https://doi.org/10.1108/JMHTEP-06-2021-0067	(Whitehead et al., 2022)	Various	Occupational Therapists Clinical Psychologists Neuropsychologists Social Workers Speech Pathologist Nurse		Qualitative	Two time-point		Investigate the experiences of staff during the development and implementation of an Australian-first, family-focussed service addressing the mental health needs of young people (aged 12–25 years) with an intellectual disability.	Thematic Analysis	Focus Groups	Purposefully made interview questions (?)	10	Not Provided	Not Provided	Not Provided	Not Provided			Intellectual Disability	Mental health disorders	12	25	Adolescent (13-19)		Intervention	Upper age range includes adults
1	Young	2021	Understanding key worker experiences at an Australian Early Childhood Intervention Service	https://doi.org/10.1111/hsc.13350	(Young et al., 2021)	Various	Speech Pathologists Occupational Therapists Physiotherapists Early Childhood Educator		Qualitative	Phenomenological		Understand transdisciplinary key workers’ perspectives regarding the strengths and challenges to undertaking their role in providing services to children and families accessing an ECIS at a major disability service organisation, in light of the changing policy reform during the roll out of the National Disability Insurance Scheme in Australia	Thematic Analysis	Semi-Structured Interviews	Purposefully made interview questions	13	Not Provided	Not Provided	0.33	15			Developmental Delay		0	6	Childhood, Early to Mid (0-8)		Practice
1	Young	2023	An intervention to improve the self-efficacy of key workers to support parental wellbeing at an early childhood intervention service in Australia: a stepped wedged randomized cluster trial	https://doi.org/10.1080/09638288.2022.2117865	(Young et al., 2023)	Various	Speech Therapists Occupational Therapists Physiotherapists Psychologists Social Workers Early Childhood Educator		Quantitative	Stepped Wedged Randomised Cluster Trial		Trial a capacity building program to increase staff knowledge and self-efficacy to manage the mental wellbeing of the parents at an ECIS; and to evaluate the feasibility, value for money and sustainability of the intervention program provided within a disability service	Linear Mixed Models with Random Effects	Online Assessments	Quant: Bespoke measures of self-efficacy (based on Bandura) for (1) Key Worker confidence and (2) manager confidence in supporting key workers. Quant: Warwick-Edinburgh Mental Wellbeing Scale (for parental wellbeing) Quant: Institute of Work Psychology Multi-Affect Indicator (for KW and Managers affective wellbeing) Quant: Bespoke measure of parent satisfaction with key workers (based on Yooralla…	42	Cannot Calculate	Cannot Calculate	Cannot Calculate	Cannot Calculate	Years of experience (counts in ranges)		Developmental Delay		Not provided	Not provided	Childhood, Early to Mid (0-8)		Intervention
1	Zagler	2024	“The system allows for it to happen”: the experiences of human service workers in engaging with Aboriginal participants of the National Disability Insurance Scheme	https://doi.org/10.1080/09638288.2024.2388874	(Zagler et al., 2024)	Various	Psychologists Developmental Educators Social Workers Family Practitioners		Qualitative	* Exploratory (Qualitative)		Explore the experiences of human service workers in engaging with Aboriginal participants of the National Disability Insurance Scheme	Thematic Analysis	Semi-Structured Interviews	Purposefully made interview questions (informed by existing literature)	6	Not Provided	Not Provided	Not Provided	Not Provided			Autism		Not provided	Not provided	Child, no further specificity	Single quote of children with autism	Ongoing Therapy
1	Campbell	2025	Health Professionals’ Experiences of Interprofessional Collaboration When Supporting Autistic Children and Their Families in Australia	https://doi.org/10.1155/hsc/1361927	(Campbell et al., 2025)	Various	Occupational Therapy Physiotherapy Psychology Social Work Speech Pathology		Qualitative	Exploratory (Qualitative)		Explore the experiences of health professionals’ interprofessional collaboration when supporting autistic children.	Reflexive Thematic Analysis	Semi-Structured Interviews	Purposefully made interview questions (pre-piloted)	15	14	8.7	1	27			Autism		Not provided	Not provided	Children, no further specification		Practice
1	Cashin	2025	A Cross-Sectional Survey of Reasonable Adjustments of Registered Nurse Care as an Example of Person-Centred Care for People With Autism and/or Intellectual Disability in Australia	https://doi.org/10.1111/jppi.70012	(Cashin et al., 2025)	Nurses			Quantitative	Cross-sectional		Explore whether Australian registered nurses are applying person-centred care with people with ASD and/or intellectual disability within their practice.	Descriptive and Inferential Data Analysis	Survey (Online)	General Self Efficacy Scale (GSE; Schwarzer et al. 1997) Work Autonomy Scale (Breaugh 1989) Caregiving Ambivalence Scale (Losada et al. 2017) (modified for ASD/ID) Purposefully made survey questionnaire (informed and retained from previous study)	422	23.29	2.75	Not provided	Not provided	Actually mean years since initial registration		Autism Intellectual Disability		Not provided	Not provided	Paediatric, no further specification		Practice
1	Edwards	2025	Beyond the “service cliff”: experiences of an inclusive postschool transition program for autistic youth with intellectual disability Open Access	https://doi.org/10.1108/AIA-06-2025-0053	(Edwards et al., 2025)	Various	Music Therapists Exercise Physiology	Services provided by authors via email	Qualitative	* Exploratory (Qualitative)		Examine the experiences and perceived impacts of Campus Life, a post-school transition program designed for autistic youth with ID.	Reflexive Thematic Analysis Descriptive analysis	Surveys (participants with disability) Interviews (with parents) Focus groups or Individual interviews (AHPs)	Purposefully made survey questionnaire (participants with disability) Purposefully made interview questions (parents) Purposefully made interview questions (AHPs) Purposefully made focus group questions (AHPs)	8	Not provided	Not provided	Not provided	Not provided			Autism Intellectual Disability		17	25	Adolescent, late (17+)		Intervention
1	Graham	2025	Swimming for Children with Disability: Experiences of Rehabilitation and Swimming Professionals in Australia	https://doi.org/10.3390/ijerph22111633	(Graham et al., 2025)	Various	Physiotherapists Occupational Therapists Unspecified		Mixed Methods	* Embedded		Identify the current state of practice for swimming participation of children with disability in Australia, from the perspective of swimming teachers and rehabilitation professionals	Quant: Descriptive Data Analysis Qual: Reflexive Thematic Analysis	Survey (Online)	Purposefully made survey questionnaire	55	Cannot calculate	Cannot calculate	Cannot calculate	Cannot calculate	Years of experience (counts in ranges)		Neurodivergence Physical disabilities Intellectual disabilities Sensory loss (e.g., blindness or low vision)		Not provided	Not provided	Children, no further specification		Ongoing Therapy
1	Kefford	2025	Current Practices and Recommendations for Children with Food Allergies and Feeding Behaviours: Insights from a Survey Among Australian Health Professionals	https://doi.org/10.3390/children12070905	(Kefford et al., 2025)	Various	Speech Pathologist Dietitian Occupational Therapist Nurses Other (allied health assistant / PT)		Multiple Methods	* Exploratory		Gather information from Australian health professionals regarding perceptions of existing service delivery, as well as to develop recommendations for best practice care models.	Quant: Descriptive Statistics Qual: Content Analysis	Survey (Online)	Purposefully made survey questionnaire	98	Cannot calculate	Cannot calculate	<1	20+ years	Time working with paediatric caseload (counts in ranges)		Autism Spectrum Disorder Food allergies Global developmental delay History of prematurity Sensory processing concerns Anxiety disorders Eosinophilic oesophagitis Complex medical needs Food protein-induced enterocolitis Tube dependency Genetic disorders		0	18	Child or Adolescent		Practice
1	Kerimofski	2025	Fetal alcohol spectrum disorder identification in Australia: A qualitative analysis of perspectives from psychologists and individuals with lived and living experience	https://doi.org/10.1111/acer.70040Digital Object Identifier (DOI)	(Kerimofski et al., 2025)	Psychologists			Qualitative	Exploratory (Qualitative)		Understand the current landscape of clinical practice assessing Prenatal Alcohol Exposure and FASD	Thematic Analysis	Semi-Structured Interviews	Purposefully made interview questions	10	Not provided	Not provided	Not provided	Not provided			Foetal Alcohol Spectrum Disorder	Anxiety autism ADHD Intellectual disability Depression Dyslexia Dyscalculia Psychosis Trauma	Not provided	Not provided	Children, no further specification		Practice
1	Newton	2025	“Individualisation is key”: Autism intervention professionals’ experiences of working with minority ethnic families in Australia	https://doi.org/10.1016/j.reia.2025.202655	(Newton et al., 2025)	Various	Psychologist Speech Pathologist Occupational Therapist Behaviour Consultant - ABA Certified ABA Provider		Qualitative	* Exploratory (Qualitative)		Investigate EI professionals’ views and experiences around provision of early supports for Australian migrant families from Chinese and South Asian backgrounds with autistic children.	Inductive Reflexive Thematic Analysis	In-depth, semi-structured interview	Purposefully made interview questions	18	13	9.26	1	35	Reported as experience working with autistic children		Autism		Not provided	Not provided	Children, no further specification		Ongoing Therapy
1	Pellicano	2025	‘You feel part of something bigger’: Stakeholders’ experiences of a long-term community–academic participatory research partnership	https://doi.org/10.1177/13623613251348485	(Pellicano et al., 2025)	Various	Psychologist Speech Pathologist Occupational Therapist		Qualitative	* Exploratory (Qualitative)		Understand which factors contributed to the workings of a decade-long community–academic partnership focused on community-based early autism intervention [by] elicit[ing] the views and experiences of staff working across a range of professional, management and research roles to understand the factors that helped and hindered the sustainability of this partnership.	Inductive Reflexive Thematic Analysis	Focus groups Semi-structured interviews	Purposefully made interview questions Purposefully made focus group questions	6	Cannot calculate	Cannot calculate	Cannot calculate	Cannot calculate		Experience of providers not of interest groups with of interest	Autism		Not provided	Not provided	Preschool aged		Intervention
1	Rees	2026	Who am I to take hope away? – A qualitative study of clinicians’ experiences with patient and family enquiries about unproven therapies	https://doi.org/10.1016/j.pec.2025.109413	(Rees et al., 2026)	Various	Physiotherapists Occupational therapists Exercise therapists Genetics counsellors		Qualitative	* Exploratory (Qualitative)		Explore clinicians’ experiences with patient and family enquiries about unproven therapies	Inductive Thematic Analysis	Focus Groups	Purposefully made focus group questions (based on existing literature and research team's experiences)	32	Cannot calculate	Cannot calculate	Cannot calculate	Cannot calculate	Years of experience (counts in ranges)		Paediatric neurodevelopmental conditions Paediatrics (various, including neonatal care) Paediatric rehabilitation	Autism Intellectual disability Acquired brain injury	Not provided	Not provided	Paediatric, no further specification		Practice
1	Stubbs	2025	The Marurra-U Partnership: providing a hybrid, multidisciplinary, wraparound model of care for Aboriginal children living with complex needs in the remote Fitzroy Valley, Australia	https://doi.org/10.1186/s12913-025-13258-8	(Stubbs et al., 2025)	Various	Allied Health Professionals Psychologists		Qualitative	* Exploratory (Qualitative) (using Indigenous Standpoint Theory)		Investigate partners’ perspectives on the development, characteristics, and implementation of the Marurra-U Partnership model of care, including the barriers and facilitators to effective and sustainable service delivery in remote communities in the Fitzroy Valley.	Reflexive Thematic Analysis	Semi-Structured Interviews	Purposefully made interview questions	11	Not provided	Not provided	Not provided	Not provided			Foetal Alcohol Spectrum Disorder		Not provided	Not provided	Child or Adolescent		Ongoing Therapy

## Sheet: Study Characteristics
Number of Studies		Year	Count		Research Design	Count	%	%		Data Analysis	Count	%	%		Research Aims	Counts	%		Data Collection	Counts	%	Intervention or Ongoing Therapy	Counts
55		2013	0		Qualitative	37	0.672727		Qualitative	Thematic Analysis	23	0.605263	0.328571		Explore lived experiences / influences on practice	24	0.436364		Interviews	31	0.392405	Intervention	6
		2014	0		Phenomenological	5	0.135135	0.0909091		Interpretive Description	2	0.0526316	0.0285714		Experiences of Providing Therapy	6	0.109091		Semi-Structured Interviews	26	0.329114	Ongoing Therapy	23
Independent studies		2015	0		Case Study	2	0.0540541	0.0363636		Reflective Analysis	1	0.0263158	0.0142857		Explore / Investigate Clinician Practices	6	0.109091		Interviews	5		Practice	26
53		2016	1		Exploratory (Qualitative)	4	0.108108	0.0727273		Constructivist Grounded Theory	1	0.0263158	0.0142857		Experiences of Contextual Factors (e.g., provider landscape)	5	0.0909091		Surveys	25	0.316456
		2017	0		Qualitative Descriptive Design	2	0.0540541	0.0363636		Descriptive Analysis	1	0.0263158	0.0142857		Collaboration	4	0.0727273		Online	23
Combined Studies		2018	1		Ethnographic Study	1	0.027027	0.0181818		Descriptive Phenomenology	1	0.0263158	0.0142857		Influences on Practice / Approach to Service	3	0.0545455		Supervised Data Collection Session	1
2		2019	6		Mixed Methods Qualitative Design	1	0.027027	0.0181818		Framework Method	1	0.0263158	0.0142857						Surveys (unspecified)	1
		2020	4		Pilot investigation	1	0.027027	0.0181818		General Inductive Approach	1	0.0263158	0.0142857		Explore / Investigate / evaluate experiences of intervention / program / tools / mentorship	14	0.254545		Focus Groups	12	0.151899
		2021	5		Qualitative Inquiry	1	0.027027	0.0181818		Interpretative Analysis	1	0.0263158	0.0142857		For Clients	9	0.163636		Reflective Pieces	2	0.0253165
		2022	7		Two time-point	1	0.027027	0.0181818		Interpretative Phenomenological Analysis	1	0.0263158	0.0142857		For Therapists	5	0.0909091		Reflective Account	1
		2023	7		Unspecified	5	0.135135	0.0909091		Phenomenology of Practice	1	0.0263158	0.0142857						Reflective Journal Entries	1
		2024	10		* Exploratory (Qualitative)	14	0.378378	0.254545		Qualitative Content Analysis	1	0.0263158	0.0142857		Service Provider Perceptions / Views	8	0.145455		Review of Documents / Records	2	0.0253165
		2025	13			Sum	1	0.672727		Realist Evaluation	1	0.0263158	0.0142857		Explore / Investigate / Survey therapist knowledge / understanding / preparedness	5	0.0909091		Family Case Studies	1	0.0126582
		Total	54							Template Analysis	1	0.0263158	0.0142857		Explore / investigate improvements / barriers to access	4	0.0727273		Field Notes	1	0.0126582
	%				Mixed Methods	12	0.218182			Yin's Case Study Methodology	1	0.0263158	0.0142857						Informal Discussions	1	0.0126582
	0.148148	<2020	8		Concurrent Convergent	2	0.166667	0.0363636		Count	38	1	0.542857		SUM	55	1		Observations	1	0.0126582
	0.851852	>=2020	46		Case Study (Multiple)	1	0.0833333	0.0181818											Online Assessments	1	0.0126582
					Concurrent Triangulation	1	0.0833333	0.0181818	Mixed Methods	Quantitative	12	0.48	0.176471						Process data (telepractice data)	1	0.0126582
					Cross-sectional	1	0.0833333	0.0181818		Descriptive / Demographic	9	0.36	0.128571						Workshops	1	0.0126582
					Descriptive Research Design	1	0.0833333	0.0181818		Inferential	3	0.12	0.0428571						SUM	79	1
					Imbedded Mixed Methods Cross Sectional Design	1	0.0833333	0.0181818
					Pre-Post workshop Evaluation	1	0.0833333	0.0181818		Qualitative	13	0.52	0.191176						Measurements	Count
					Prospective Longitudinal	1	0.0833333	0.0181818		Longitudinal Framework Analysis	1	0.04	0.0142857						Purposefully made interview questions	34	0.465753
					Retrospective cross-sectional within-group review	1	0.0833333	0.0181818		Qualitative Content Analysis	4	0.16	0.0571429						Informed by existing literature	4	0.0547945
					Three Phase	1	0.0833333	0.0181818		Thematic Analysis	8	0.32	0.114286						Informed by authors's prior research	1	0.0136986
					* Embedded	1	0.0833333	0.0181818		Count	25	1	0.357143						Purposefully made survey questionnaire	15	0.205479
						Sum	1	0.218182											Based on existing theory	1	0.0136986
									Quantitative										Based on surveys in previous research	2	0.0273973
					Quantitative	5	0.0909091			Descriptive and Inferential Data Analysis	5	1	0.0714286						Purposefully made interview and survey questions	2	0.0273973
					Cross-sectional	3	0.6	0.0545455		Count	5	1	0.0714286						Purposefully made focus group guiding questions	4	0.0547945
					Observational	1	0.2	0.0181818											Adapted from existing questionnaire	1	0.0136986
					Stepped Wedged Randomised Cluster Trial	1	0.2	0.0181818	Multiple Methods	Quantitative									Validated Measures	9	0.123288
						Sum	1	0.0909091		Descriptive Statistics	1	0.5	0.0142857						Of interest	8	0.109589
																			Not of interest	1	0.0136986
					Multiple Methods	1	0.0181818			Qualitative									Bespoke / Non-Validated / Adapted Measures	7	0.0958904
					* Exploratory	1	1	0.0181818		Content Analysis	1	0.5	0.0142857						Quant	5	0.0684932
						Sum	1	0.0181818		Count	2	1	0.0285714						Qual	1	0.0136986
																			Mixed Methods	1	0.0136986
																			Other	1	0.0136986
																			N/A	1	0.0136986
																			Sum	73	1

## Sheet: Sample Characteristics
Service Providers				Service Providers (all)	Counts	%		Sample Size (Service Providers in Australia)			Experience (Years) - Mean	Experience (Years) - SD	Range (Years) Low End	Range (Years) High End		Clientele Disabilities	Counts	% All	% Of Int		Clientele Age Information		Clientele Age Information (Descriptive)	Count
Single Therapeutic Service Provider Type	20	1		Occupational Therapists	32	0.217687	Pooled Sample Size	3073		Counts	8	6	11	11		Developmental Disabilities / Disorders	21	0.136364	0.192661	Range (lower - low)	0		Childhood, Early (0-5)	2	0.0363636
Applied Behaviour Analysis Practitioners	1	0.05		Speech Pathologists / Therapists	26	0.176871	Mean	57.9811		Mean	14.1911	8.14833	1.34	30.9167		Developmental Disabilities (not further specified)	5	0.0324675	0.0458716	Range (lower - high)	17		Childhood, Early to Mid (0-8)	11	0.2
Art Therapist	1	0.05		Psychologists	21	0.142857	Median	15		Median	14	8.98	1	36.5		Global Developmental Delay	3	0.0194805	0.0275229	Range (lower - mean)	2.625		Childhood, Not further specified) (0-12)	5	0.0909091
Music Therapists	2	0.1		Physiotherapists	13	0.0884354	Range (min)	1		SD	6.87849	4.21794	1.78056	17.8094		Developmental Delay	11	0.0714286	0.100917	Range (lower - median)	0		Paediatric, (0-18)	6	0.109091
Nurses	3	0.15		Nurses	12	0.0816327	Range (max)	693		Range (min):	0	Range (max):	60			Developmental Language Disorder	2	0.012987	0.0183486	Could not add to calculations (provided as range)	1		School aged, (5-18)	3	0.0545455
Occupational Therapists	7	0.35		Early Childhood Professionals / Educators	8	0.0544218	Standard Deviation	115.029		Could not Calculate	14	7	11	11						Only description provided	30		Adolescent, (13-19)	3	0.0545455
Speech Pathologists	5	0.25		Social Workers	6	0.0408163				Not Provided	33	41	30	30		Neurodivergence	46	0.298701	0.422018				Child or Adolescent	15	0.272727
Psychologists	1	0.05		Applied Behaviour Analysis Practitioners / Behaviour Therapists / Behaviour Support	5	0.0340136				N/A	0	1	1	1		Neurodevelopmental Conditions (not further specified)	7	0.0454545	0.0642202				Child, not further specified	10	0.181818
				Dietitians	4	0.0272109										Autism	35	0.227273	0.321101	Range (higher - low)	5		Summed	55	1
Various / Multiple	35	%		Music Therapists	3	0.0204082										Attention Deficit Disorder	4	0.025974	0.0366972	Range (higher - high)	25		Summed	79	%
Various	35	0.636364		Art Therapist	2	0.0136054										Behavioural and Attentional Difficulties (not further specified)	2	0.012987	0.0183486	Range (higher - mean)	13.7826		Adolescence (13-19)	27	0.509434
				Exercist Physiologists	2	0.0136054														Range (higher - median)	12		Childhood (0-12)	52	0.981132
				Family Therapists / Practitioners	1	0.00680272										Intellectual Disabilities	23	0.149351	0.211009				Childhood, Early (0-5)	39	0.735849
				Developmental Educators	1	0.00680272										Intellectual Disability	19	0.123377	0.174312	Could not add to calculations (provided as range)	3		Childhood, Mid (5-9)	40	0.754717
				Genetics Counsellors	1	0.00680272										Intellectual Conditions (not further specified)	1	0.00649351	0.00917431	Only description provided	30		Childhood, Late (10-12)	29	0.54717
				Podiatrists	1	0.00680272										Learning Disability / Difficulties	4	0.025974	0.0366972				Summed	108
				Allied Health Assistant	1	0.00680272
				Allied Health - Not further specified	8	0.0544218										Speech, Language, and Communication Disorders	5	0.0324675	0.0458716				Child Only	18	0.339623
				Sum	147	1										Speech, Language, and Communication Disorder / Disability (not further specified)	4	0.025974	0.0366972				Adolescent Only	3	0.0566038
																Speech and/or Language Difficulties / Delays	1	0.00649351	0.00917431				Mixed	24	0.45283
																Speech Sound Disorder	1	0.00649351	0.00917431				Not specified	10	0.188679
																							SUM	55	1.03774
																Genetic / Chromosomal Disorders	3	0.0194805	0.0275229
																Brain Injury	3	0.0194805	0.0275229
																Fetal Alcohol Spectrum Disorder	4	0.025974	0.0366972
																Dementia	1	0.00649351
																Physical Conditions	12	0.0779221
																Cerebral Palsy	7	0.0454545
																Spinal Cord injury	2	0.012987
																Physical disabilities / conditions (not further specified)	3	0.0194805
																Mental Health Conditions	17	0.11039
																Mental Health conditions (not further specified)	5	0.0324675
																Anxiety Disorders	4	0.025974
																Obsessive Compulsive Disorder	2	0.012987
																Trauma and stressor-related disorders	3	0.0194805
																Eating Disorder	1	0.00649351
																Depression	1	0.00649351
																Psychosis	1	0.00649351
																Visual / Hearing Impairment	4	0.025974
																Sensory Impairment (Vision/Hearing)	1	0.00649351
																Hearing Impairment	2	0.012987
																Visual Impairment	2	0.012987
																Movement Disorders	3	0.0194805
																Tourette's Syndrome	1	0.00649351
																Movement Disorders (not further specified)	2	0.012987
																Medical	8	0.0519481
																Eosinophilic oesophagitis	1	0.00649351
																Medical (unspecified	1	0.00649351
																Food Allergies	1	0.00649351
																Food protein-induced enterocolitis	1	0.00649351
																History of Prematurity	1	0.00649351
																Paediatrics (various)	2	0.012987
																Tube dependency	1	0.00649351
																Other	3	0.0194805
																Unsure	1	0.00649351
																Sum (all disabilities)	154	1
																Count (all disabilities)	38	1
																Sum (disabilities of interest)	109	0.707792	1
																Count (disabilities of interest)	17	0.447368
																**INTERNAL USE**
																Ordering and categories
																Developmental Disabilities / Disorders
																Developmental Disabilities
																Developmental Disability
																Developmental conditions
																Developmental Diagnosis
																Global Developmental Delay
																Developmental Delay
																Developmental Delays
																Developmental Coordination Disorder
																Developmental Coordination Disorder/ Dyspraxia
																Developmental Language Disorder
																Neurodivergence
																Neurodevelopmental conditions
																Neurodevelopmental disorders
																Neurodisability
																Neurodivergent
																Autism
																ADHD
																Attention Deficit Hyperactivity Disorder
																Behavioural and Attentional Difficulties
																Behavioural and Attentional Difficulties: E.g., ADHD
																Intellectual Disabilities
																Intellectual conditions
																Intellectual Disability
																Learning difficulties
																Learning disabilities (e.g., dyslexia)
																Speech, Language, and Communication Disorders
																Communication Disorder / Disability
																Speech, Language and Communication Disorders
																Speech, Language and Communication Disorders: E.g., Dyspraxia
																Speech and/or language difficulties
																Speech Delays
																Sensory Processing difficulties
																Speech Sound Disorder
																Cerebral Palsy
																Genetic / Chromosomal Disorders
																22q11.21 duplication
																Genetic disorders
																Specific Genetic Conditions
																Brain Injury
																Acquired Brain Injury
																Brain Injury
																Fetal Alcohol Spectrum Disorder
																Dementia
																Mental Health Conditions
																Mental Health conditions
																Mental Health conditions (e.g., Anxiety or Depression)
																Mental Health Disorder
																Mental Health disorders
																Anxiety
																Generalised Anxiety Disorder
																Obsessive Compulsive Disorder
																Trauma and stressor-related disorders
																Trauma and stressor-related disorders (e.g., PTSD)
																Eating Disorder
																Movement disorders
																Tourette's Syndrome
																Movement disorders
																Movement disorders: e.g., Tourette syndrome
																Physical Conditions
																Physical disabilities
																Musculoskeletal Condition
																Handwriting difficulties
																Spinal Cord injury
																Visual / Hearing Impairment
																Sensory Impairment (Vision/Hearing)
																Bilateral Hearing Loss
																Deaf/ Hard of Hearing
																Permanent Blindness
																Other
																Unsure

## Sheet: Outcomes
Barriers	SUM	Sum (groups)	% (Barriers)	% All		Facilitators	SUM	Sum (groups)	% (Facilitators)	% All
Intervention Characteristics	30	3	0.175439	0.102389		Intervention Characteristics	51	3	0.418033	0.174061
Issues with intervention delivery / design	15		0.0877193	0.0511945		Flexibility of Approach / Meeting Client’s Individual Needs / Personalised Support or Service	25		0.204918	0.0853242
Client Profiles	3		0.0175439	0.0102389		Provider Team Composition	12		0.0983607	0.0409556
Provider / Team Composition	12		0.0701754	0.0409556		Intervention Delivery	14		0.114754	0.0477816
Systemic / Environmental Features	125	13	0.730994	0.426621		Systemic / Environmental Features	30	7	0.245902	0.102389
NDIS	33		0.192982	0.112628		Context of Service Delivery	8		0.0655738	0.0273038
Family Circumstances / Capacity / Concerns or Beliefs	28		0.163743	0.0955631		Organisational Structures, Resources, Relationships and Practices	8		0.0655738	0.0273038
Access to Services / Service Environment	21		0.122807	0.0716724		Family-centred Collaboration and Communication	5		0.0409836	0.0170648
Organisational Practices and Processes	15		0.0877193	0.0511945		Service Location	4		0.0327869	0.0136519
Availability of Services	7		0.0409357	0.0238908		Impacts of NDIS funding	2		0.0163934	0.00682594
Lack of Oversight	6		0.0350877	0.0204778		Outside Supports	2		0.0163934	0.00682594
Inadequate Training	4		0.0233918	0.0136519		Pre-existing Professional Networks and connections	1		0.00819672	0.00341297
Socio-Political / Historical Contexts	3		0.0175439	0.0102389
Service Disruptions (COVID)	3		0.0175439	0.0102389		Provider Characteristics	41	4	0.336066	0.139932
Limited access to resources and evidence	2		0.0116959	0.00682594		Clinician Profile / Characteristics	9		0.0737705	0.0307167
Adapting therapy / intervention to specific contexts	1		0.00584795	0.00341297		Developing / acquired knowledge and understanding	14		0.114754	0.0477816
Ambigous roles / expectations / responsibilities	1		0.00584795	0.00341297		Therapeutic Practice / Approach	16		0.131148	0.0546075
Service location difficulties	1		0.00584795	0.00341297		Individual Resources	2		0.0163934	0.00682594
Provider Characteristics	16	2	0.0935673	0.0546075
Experience and Training	15		0.0877193	0.0511945
Clinician’s personal biases	1		0.00584795	0.00341297
Total Sum	171		1	0.583618		Total Sum	122		1	0.416382
Sum (groups)	18					Sum (groups)	14
Sum (Barriers and Facilitators)	293	146.5	97.6667	195.333
Sum of groups (Barriers and Facilitators)	32	16	0.5625						0.4375

## Sheet: Outcomes Data (Exploded)
Barriers																			Facilitators
Intervention Characteristics			Systemic / Environmental Features													Provider Characteristics			Intervention Characteristics			Systemic / Environmental Features							Provider Characteristics
Issues with intervention delivery / design	Individual child difficulties	Difficulties within provider / team composition	Complex NDIS policies and processes	Difficulties arising from family circumstances / capacity / concerns / beliefs	Inadequacies in the services and the service environment	Organisational limitations (resources, practices, and processes)	Limited availability of services	Inadequate oversight	Inadequate Training	Complex socio-Political / historical contexts	Service Disruptions (COVID, etc)	Limited access to resources and evidence	Difficulties adapting therapy / intervention to specific contexts	Ambigous roles / expectations / responsibilities	Service location difficulties	Lack of experience and Inadequate training	Clinician’s personal biases		Flexibility of Approach / Meeting Client’s Individual Needs / Personalised Support or Service	Appropriate intervention delivery	Good provider / team composition and collaboration	Adaptability to different service delivery contexts	Supportive organisational structures, resources, relationships and practices	Family-centred Collaboration and Communication	Support access due to NDIS funding	Benefits of service location	Access to outside supports	Pre-existing professional networks and connections	Personal development of knowledge and understanding	Positive approaches to therapeutic practice	Clinician’s personal experiences / motivations	Existing individual resources
Absence of immediate clinician involvement during developmental screening (Barr et al., 2024, p. 9)	Child factors - characteristics and challenges faced by autistic children during mealtimes (Chan et al., 2022, p. 1551).	Sharing goals and visions – “All providers come in with different agendas” (Green et al., 2020, p. 391)	Less support to get ready and become aware of the NDIS in regional and rural areas (Boaden et al., 2021, p. 300)	Family factors - caregiver stress related to mealtimes and family capacity (Chan et al., 2022, p. 1551).	Navigating a costly and complex service trail – Financial, Information, Complex Service Landscape (Green et al., 2021, p. 200-201)	Governance – “There needs to be better connections” (Green et al., 2020, p. 393)	Difficulties with accessibility (language/ wait periods) (Barr et al., 2024, p. 9)	clinicians producing sub-standard assessment of function, as there doesn’t seem to be a governing body to manage this (D’Arcy et al., 2023, p. 54)	Theoretical knowledge (Q-SLPs felt they graduated from university ill-equipped to work with the disability population) (Leong et al., 2025, p. 9)	Operating conditions – Socio-political context (Stolen Generation) (Green et al., 2021, p. 204)	COVID‑19 restrictions and lockdowns impact on services (Barr et al., 2024, p. 8)	3.6. Intervention (desire for increased access to caregiver-based resources, including those that provided “better information/resources available to help caregivers better understand the impact of allergies” and support to help the caregiver “understand the context/drivers of the [child’s] behaviours”) (Kefford et al., 2025, p. 9)	At times, it is challenging to integrate a therapeutic sensibility into a curriculum framework (Arns et al., 2019, p. 37)	Need for improved training for psychologists (debate about whose role it is to assess and diagnose FASD) (Kerimofski et al., 2025, p. 1048)	Theme 4. Climate change, environmental factors, and geographic remoteness are consistent challenges to the delivery of the Marurra-U partnership (The remoteness of communities and schools was another barrier to implementation, particularly the high staff turnover in schools, which hindered the continuity of relationships and service provision) (Stubbs et al., 2025, p. 7)	Nurses who identified that they worked in the contexts of ID and/or ASD services and community/primary care were significantly older than nurses working in the other contexts of practice and significantly more years had passed since their initial registration to practice. (Cashin et al., 2022b, p. 2976)	Clinician barriers (The clinician's own relationship with alcohol was discussed as a potential reason for not asking about PAE) (Kerimofski et al., 2025, p. 1045-1046)		Creativity and diversity of approach within this music therapy team is a valuable resource that develops practice in their transdisciplinary teams (Arns et al., 2019, p. 37)	Comprehensive support and utility as a parenting/ educational resource (Barr et al., 2024, p. 9)	Trust and support within their transdisciplinary team is crucial to being able to effectively engage students with complex needs (Arns et al., 2019, p. 37)	Adapting session times or settings to suit parent (encouraging parental involvement) (Gaffney et al., 2024, p. 898)	Opportunity for providers to select PD or request it from senior providers or management (Luskin-Saxby et al., 2023, p. 105)	Interactions with families who present at services - Focus on supporting carers (Green et al., 2021, p. 202)	Theme 5: Consequences of funding models ((b) historical context of funding models,) (Nickless et al., 2023a, p. 471)	Technology as a Vehicle for Service Delivery (telepractice) (Hines et al., 2019, p. 602 & 605)	Healthcare system factors (benefits existed (existence of nurse navigators, autism advisors, or other care coordinators) (Paton et al., 2019, p. 8)	Theme 3: Professional Networks Are a Foundation for Interprofessional Collaboration (established professional networks make inter-collaboration easier) (Campbell et al., 2025, p. 5)	Knowledge gained from watching and working alongside other professionals is a key influence on practice (Arns et al., 2019, p. 37)	Collaborative and open communication with parents (encouraging parental involvement) (Gaffney et al., 2024, p. 898)	Overlapping values and priorities supports sustained motivation (Britt et al., 2025, p. 6)	(Access to) external resources (accessing websites, podcasts, books, and occasionally, research articles) (Moir et al., 2022, p. 400)
Program implementation and fidelity (Barriers related to the direct delivery of the ABA-based program, such as slow/no client progress) (Leif et al., 2020, p. 11)	Adapting EBPs to each child and family in their particular setting (Luskin-Saxby et al., 2023, p. 104)	Professional differences between occupational therapy and education impact collaborative practice (Jeremy et al., 2024, p. 960)	Several providers stated that families from culturally and linguistically diverse (CALD) backgrounds had a particularly difficult time transitioning to the NDIS, as the information they needed to build capacity to navigate the system was presented in too complex a manner (Boaden et al., 2021, p. 300)	Managing caregiver expectations - therapists reported that caregivers may have unrealistic expectations of the mealtime service and their child’s abilities, which contributed to a perception of a lack of progress in caregivers. (Chan et al., 2022, p. 1554).	Collaboration with parents and other professionals (Lack of support for and/or understanding of ABA practice and program components from parents, teachers, and allied health practitioners (e.g., speech therapist), which makes it difficult to achieve consistency of implementation across people and settings and makes it difficult to collaborate when working as part of a multi-disciplinary team) (Le…	Employment conditions (Aspects of the job including low pay, too little time to give to each client, unrealistic case load sizes, lack of access to resources, travel required, and lack of job security and career progression (Leif et al., 2020, p. 12)	Participants’ narrow scope of engagement with offered services (financial hardship / slow to develop trust) (Barr et al., 2024, p. 10)	presence or absence of guidelines in the broader community was more impactful to general best practice than guidelines in the workplace (D’Arcy et al., 2023, p. 55)	Differential, co-occurring and missed diagnoses (“Once you've done the FASD training, you then look back on … kids that you've worked with or done assessments for and you kind of realize … oh yeah, I totally missed that. This is actually FASD happening for them”) (Kerimofski et al., 2025, p. 1046)	Theme 2: Time as a commodity ((a) timely access, (b) health economic considerations, (c) communication of funding models, and (d) administration requirements.) (Nickless et al., 2023a, p. 469)	Program implementation and fidelity (Barriers related to the direct delivery of the ABA-based program, such as service disruptions (e.g., COVID-19)) (Leif et al., 2020, p. 11)	3.7 Resources (felt they required “up-to-date strategies to support feeding behaviours” and “more specific guidelines for treating these children”) (Kefford et al., 2025, p. 10)				Nurses working in the context of ID and/or ASD experienced exposure to related content including a designated clinical placement in their undergraduate (pre-qualifying) learning, significantly more than nurses who worked in the other contexts of practice. (Cashin et al., 2022b, p. 2976)			Their practice is guided by responding to what they sense the student needs in the moment (Arns et al., 2019, p. 37)	Enhances uptake of family support services (Barr et al., 2024, p. 10)	Collaborative partnerships as a way of working together (Britt et al., 2025, p. 5)	Organisational policy that requires parents to attend consultations (encouraging parental involvement) (Gaffney et al., 2024, p. 898)	open communication was seen as a facilitator, especially by the direct service providers (Luskin-Saxby et al., 2023, p. 105)	Ensuring effective ongoing communication (Kerr et al., 2023, p. 1012)	Availability of ongoing supports (Gavidia-Payne et al., 2024, p. 6)	Healthcare system factors (benefits existed (in regional settings) which did not occur in urban locations, including the physical proximity of local professionals and the relationships that can develop as a result) (Paton et al., 2019, p. 8)	Theme 3: ‘‘EBP requires effort’’ (Structuring the journey, ‘‘Protecting them from pitfalls’’) (Trembath et al., 2016, p. 254)		their ability to evaluate research literature (D’Arcy et al., 2023, p. 54)	Encouraging family attendance and participation within intervention (encouraging parental involvement) (Gaffney et al., 2024, p. 898)	Interactions with families who present at services - Provider characteristics and obligations. (Green et al., 2021, p. 203)	availability of professional development (D’Arcy et al., 2023, p. 55)
Implementation (staff needing to learn new and effective methods to supporting the young people (with complex needs) and their families) (Whitehead et al., 2022, p. 234)	Issue with the child (Reported [child] doesn’t engage with telehealth sessions well, Trialled telehealth with private psychology service with nil success) (Mills et al., 2023, p. 494)	Therapists’ proclivity to collaborate with special education teachers impacts classroom teachers’ collaborations (Jeremy et al., 2024, p. 964)	Lack of time due to NDIS funding restrictions (McInerney et al., 2020, p. 605)	Insufficient time capacity of parents or due to personal factors (encouraging parental involvement) (Gaffney et al., 2024, p. 897)	Program implementation and fidelity (Barriers related to the direct delivery of the ABA-based program, such as lack of providers or therapists, therapist turnover) (Leif et al., 2020, p. 11)	Organizations’ lack of resources (staff ratios . . ., staff absences . . ., cost, time, um, sometimes the resources) (Luskin-Saxby et al., 2023, p. 104)	‘Drowning in the wave’ – most service providers had noticed a significant increase in referrals as many people with disabilities were receiving first-time funding through the NDIS (Dintino et al., 2019, p. 6)	Recognition and regulation of the professional practice of ABA (Lack of an Australian body to oversee professional practice, award or mandate specific qualifications, and establish practice standards. Lack of recognition of ABA as a distinct profession) (Leif et al., 2020, p. 12)	Need for improved training for psychologists (The psychologists interviewed reported having at most one workshop during their Master's degree that included FASD, with no information about FASD or PAE discussed at an undergraduate level. Some psychologists were told explicitly by supervisors in their courses not to ask about PAE.) (Kerimofski et al., 2025, p. 1048)	Difficulties in navigating assessment and intervention (mistrust Aboriginal Peoples generally felt toward the HSWs and their employing organization) (Zagler et al., 2025, p. 2020)	Theme 4. Climate change, environmental factors, and geographic remoteness are consistent challenges to the delivery of the Marurra-U partnership (Natural disasters, such as cyclones or the 2023 floods, have impacted project implementation, COVID-19 pandemic on the partnership, noting that community lockdowns and travel restrictions hindered direct therapy and capacity building.)					Few nurses in any context had completed postgraduate education content related to ID and ASD, ranging from 28.6% of nurses working in the context of ID and/or ASD to 1.1% of nurses working ED. (Cashin et al., 2022b, p. 2976)			Adaptability (importance of being flexible to the clients’ needs and being prepared to challenge their pre-existing knowledge) (Whitehead et al., 2022, p. 234)	Theme 2: ‘‘A right for families’’ (Empowerment and outcomes – clear link between providing information and empowering parents as part of the clinician–parent relationship) (Trembath et al., 2016, p. 254)	Sense of belonging – “A good relationship makes things easier” (Green et al., 2020, p. 392)	Parents who are willing to be involved in service delivery and are adaptable (encouraging parental involvement) (Gaffney et al., 2024, p. 898)	Aim 3. Components of an optimal model (purposefully working with other disciplines is key to improving outcomes and greater cooperation between providers would simplify and streamline service delivery, including for multi-morbidities and including education system as part of solution) (Paton et al., 2019, p. 9)	Collaborating with families (Leong et al., 2025, p. 8)		Aim 3. Components of an optimal model (Co-location and integration of services was identified as beneficial to children, families and clinicians, access to teletherapy/ teleconferencing) (Paton et al., 2019, p. 9)			their understanding of best practice (D’Arcy et al., 2023, p. 54)	Building a professional relationship with parents (encouraging parental involvement) (Gaffney et al., 2024, p. 898), p. 898)	Skilled AHPs (Hines et al., 2019, p. 602 & 606)
Worker Stress (personal challenges involved with managing complex cases and the time needed to see any change) (Whitehead et al., 2022, p. 235)		People coming from vast backgrounds. . ., so [there is] prior knowledge that someone brings to the setting, and I guess their own values and beliefs on certain things (Luskin-Saxby et al., 2023, p. 104)	Theme 1: Accessibility in securing funding provisions ((d) interplay of gatekeepers in accessing funding provisions) (Nickless et al., 2023a, p. 47))	Parents not agreeing with, understanding, or believing in intervention methodology (encouraging parental involvement) (Gaffney et al., 2024, p. 897)	Public perceptions of ABA (Lack of public awareness and understanding of the professional practice of ABA, or negative/incorrect public perceptions of ABA) (Leif et al., 2020, p. 12)	Lack of time, access to research evidence, to carry out research (McInerney et al., 2020, p. 605)	3.6. Intervention (“location does not support feeding therapy for the moment”) (Kefford et al., 2025, p. 9)	Parent and family factors (funding was provided for services and therapies which did not have an evidence base – responsibility on either the treating clinician or the parents to identify and implement evidence-based treatments) (Paton et al., 2019, p. 7)	Theme 1: barriers to CALD parents’ effective engagement in early autism services - professionals’ lack of experience and confidence: “I felt like I was out of my depth” (subtheme 1.4) (Many professionals felt that their clinical education had not effectively taught them to work with children on the spectrum in general) (Newton et al., 2025, p.6)							Only a small minority of participants had completed any postgraduate education in the domains of ASD or ID and the majority of the sample had not undertaken CPD (continuing practice / development) in these domains. (Cashin et al., 2022a, p. 236)			Theme 1: Shift in support provision (What the autistic person wants themselves) (Sulek et al., 2024, p. 6)	Aim 3. Components of an optimal model (empowering parents to manage their children within the healthcare, disability and education systems was identified as key to improving outcomes for children with complex needs) (Paton et al., 2019, p. 9)	Transdisciplinary collaboration - communication within the team, the role of a mealtime service therapist, and contribution of expertise to service delivery (Chan et al., 2022, p. 1553).	Place-Based Care - Service providers were of the view that place-based screenings can engage the families who would otherwise not engage with health services for child development checks. (Grace et al., 2025, p4).	Theme 2: Relationships are key to collaboration (Organisational policies influence collaboration - Established relationships facilitate communication, Leadership facilitates purposeful collaboration) (Ryan et al., 2024, p. 1034)	Parent and family factors (Informed and capable parents were recognised as major enablers of optimal care for children with complex mental health conditions) (Paton et al., 2019, p. 9)		Theme 3: Professional Networks Are a Foundation for Interprofessional Collaboration (two or more professionals working within the same organisation makes collaboration easier) (Campbell et al., 2025, p. 5)			[Mentorship supports] Navigating the complexity (Jackson et al., 2022, p. 90)	Working on best practice, training, and accountability (Gavidia-Payne et al., 2024, p. 6)	Understanding disability issues and support needs (Theme 1: Understanding the complexities of self-regulation) (Philpott-Robinson et al., 2024, p. 1048)
Engagement with clients (limited session time with a family was reported as a barrier to providing adequate emotional support, particularly for parents identified as not coping) (Young et al., 2021, p. e273)		a lack of access to team members with expertise, Lack of expertise in colleagues (McInerney et al., 2020, p. 605)	Some service providers were concerned about the impact of funding gaps on child development (Boaden et al., 2021, p. 303)	Language and cultural differences (encouraging parental involvement) (Gaffney et al., 2024, p. 897)	Lack of access to clinicians with expertise (McInerney et al., 2020, p. 605)	Theme 1: Clinician’s capacity to collaborate (Organisational policies influence collaboration - Availability was presented as a major barrier to organising collaboration) (Ryan et al., 2024, p. 1033)	3.6. Intervention (wanting better access to allergy testing with one reporting the “wait time is VERY long”) (Kefford et al., 2025, p. 9)	Need for improved training for psychologists (Additional barriers include not being in the DSM) (Kerimofski et al., 2025, p. 1048)								Education and training (Initial education and training and ongoing supervision and professional opportunities are inadequate, difficult to access and costly) (Leif et al., 2020, p. 11)			Integrating therapeutic techniques across diverse approaches (Hsiang et al., 2024, p. 432)	Access to assessment measures (D’Arcy et al., 2023, p. 54-55)	Theme 1: Interprofessional Collaboration Is Recognised as the Best Practice (teams working together worked best for child outcomes and reduced load on parents) (Campbell et al., 2025, p. 3-4)	Amplify Family Agency - Experience of developmental screening provided parents with the knowledge and the tools to act to support their child. (Grace et al., 2025, p5).	Engagement with the workplace (transdisciplinary model was reported as a major strength in providing the ECIS service, Adequate access to professional development activities was also reported as a strength of the organisation.) (Young et al., 2021, p. e272)	Theme 2: Intervening to support the child and surrounding systems (Recognising the need for caregiver participation, Educating and coaching, Working as a team to support the child) (Philpott-Robinson et al., 2024, p. 1050)					[Mentors support] Theory to practice translation (Jackson et al., 2022, p. 91)	a “team approach” including the client’s family, support workers and other health professionals such as physiotherapy, exercise physiology and medical professionals (Hill et al., 2023, p. 309)	Staff member’s passion and enthusiasm (contributed to the supportive and cohesive team environment) (Whitehead et al., 2022, p. 237)
Difficulties in navigating assessment and intervention (availability of appropriate assessment tools - reliance on these [inappropriate] assessments, according to the HSWs, was largely because of the definitions of disability as prescribed by the NDIS) (Zagler et al., 2025, p. 2020)		Theme 3: Shared perceptions make collaboration easier (Perceptions of occupational therapy practice (contrasting opinion of role of OT), Perceptions of autism (mismatch between autism related frames of reference used by health and education) (Ryan et al., 2024, p. 1035)	Theme 5: Consequences of funding models ((c) navigation of funding initiatives, (d) impact on workforce) (Nickless et al., 2023, p. 471)	A changed service orientation – Choice and Control (Gavidia-Payne et al., 2024, p. 4)	Healthcare system factors (national policies or procedures operating across Australia for coordination of care for children with complex mental health conditions, e.g., responsibility shared between the Commonwealth and State governments, pluralistic nature of service delivery, where you live determines the service level you receive, transfer of responsibility for service delivery to non-governme…	Theme 5: Early intervention and health promotion (services in the community were often reactionary and geared towards crisis management rather than health promotion and early intervention) (Son et al., 2018, p. 670)	Lack of support for secondary conditions associated with FASD (“The assessment is one part of it. But then it's kind of like, OK, well, where to from here? You know, what supports are available and how do I actually provide accommodations for this young person?” – lack of appropriate supports and capacity to provide such support) (Kerimofski et al., 2025, p. 1047)	3.3.4. Managing multiple ‘voices’ in the room (‘I often feel like, when I’m in a consultation, there are multiple other people in there. I can’t see them, but their voices are there’, ‘…families, I guess, fall back on or seek support in their own community… that’s where you get the Facebook groups created by like-minded parents or carers, but also know that sometimes they’ve got particular agenda…								Practical experience (Lack of experience, particularly of new graduates and student SLPs, impacted their confidence and assessment decisions) (Leong et al., 2025, p. 9)			Working relationships with students are better informed by seeing them in a range of settings (Arns et al., 2019, p. 37)	Provides accessible developmental monitoring (Barr et al., 2024, p. 8)	Formalization of interprofessional communication – “The better you communicate … the better the outcomes” (Green et al., 2020, p. 393)	Service delivery models impact the degree of embeddedness of the therapist which influences collaboration (Jeremy et al., 2024, p. 955)	Intervention to develop key worker skills can have positive benefits for both key workers and parents (Young et al., 2023)						acquiring and utilising expertise (Kerr et al., 2023, p. 1012)	Facilitating multiple perspectives to create a space for change (Hsiang et al., 2024, p. 430)	Immediate Family Member With ASD and/or Intellectual Disability and Awareness of Reasonable Adjustments (having family members with ASD/ID associated with higher awareness of reasonable adjustments) (Cashin et al., 2025, p. 5)
Lack of high-quality research evidence to support treatment practice (McInerney et al., 2020, p. 605)		Theme 2: Differences in Attitudes and Understandings Create Conflict (difficulties when teams do not share attitudes and understanding of autism, marginalisation of different professions, or just individuals who did not value collaboration) (Campbell et al., 2025, p. 4-5)	My work context. (Britt et al., 2025, p. 6)	Barriers to identifying candidacy (providers perceived that some families may have not been aware of the need to seek support for children’s development (Green et al., 2021, p. 199-200)	Financing structure factors (uncertainty over NDIS, relationship (or lack thereof) between the healthcare sector and the disability sector, whether mental health conditions would have sufficient support under the NDIS) (Paton et al., 2019, p. 6)	Staff training and development (part-time workforce… which left them with insufficient time to attend all the professional development and training) (Whitehead et al., 2022, p. 234)	Theme 1: barriers to CALD parents’ effective engagement in early autism services - observed systemic and structural issues facing parents (subtheme 1.1) (“Some of our families from Chinese and South Asian backgrounds may not be permanent residents and might not be eligible for government funding” – accessing diagnosis and supports) (Newton et al., 2025, p.5)									More experienced SLPs used oral motor therapy more commonly than novice-level SLPs when treating children (McInerney et al., 2020, p. 604)			Theme 3: Finding confidence in connection (The social is as important as activities / learning opportunities) (Edwards et al., 2025, p. 393) (Facilitators, Internal, App / Tool / Intervention Delivery)	Personal facilitators (linking physical activity to client motivators and establishing clear goals, appropriate scaffolding and grading, supporting the development of executive functioning skills such as time management, and organisation and planning skills, and modifying activities to meet skill level of clients) (Hill et al., 2023, p. 309)	Other providers’ knowledge and skills helped them to learn about and implement EBP / drawing on existing knowledge and skills (Luskin-Saxby et al., 2023, p. 104)	Collaboration was valued by stakeholders (Johnsson et al., 2019, p. 4)	3.5. Service Delivery (Some were able to offer “flexible appointments—as regular as needed”, and others could offer “regular reviews based on need (face-to-face, phone, tele-health)”, Providing comprehensive care was reported as a strength (collab multi-d available)) (Kefford et al., 2025, p. 8)						knowledge and experience (university assisted new graduates’ intervention decisions by providing a basic skill level, general knowledge of what to do in practice, and familiarity with the work undertaken in private practice) (Moir et al., 2022, p. 399)	Bridging different ways of learning and communicating (Hsiang et al., 2024, p. 431)	Experiences with PAE assessment (Half of the psychologists interviewed reported using the AUDIT-C (Bush et al., 1998) to quantify alcohol use, once they have established rapport. Normalizing alcohol use in context was a strategy used to understand what was happening in a person's life when they became pregnant.) (Kerimofski et al., 2025, p. 1045)
Physical and Sensory Accessibility (ways in which environment is a barrier to physical and sensory accessibility) (Graham et al., 2025, p. 8)		Those around me (Britt et al., 2025, p. 6)	‘A sea of uncertainty’ - experiences of service providers in relation to the perceived inconsistency demonstrated by the NDIS (Dintino et al., 2019, p. 5)	Interactions with families who present at services - Awareness of acceptability issues, Communication strategies. (Green et al., 2021, p. 202-203)	Parent and family factors (System of care is hard to navigate for parents (and clinicians). A lack of coordinated services means parents require skills to understand the system and access services, once children leave the pediatric system, continuity of care was very limited and adversely impacted by out-of-pocket costs to the family) (Paton et al., 2019, p. 7)	Engagement with the workplace (organisational structures in place to better support their professional capacity to support parental wellbeing, in addition to training and resources.) (Young et al., 2021, p. e272)										Professional training programs (limited or no content related to early detection of and support for children who were experiencing developmental delays) (Mozolic-Staunton et al., 2021, p. 170-171).			Relationship-Based Care and Flow of Information (Grace et al., 2025, p5-6).	Theme 2: Benefits and Barriers of a CDSS (“This Could Be Very Useful” - Creating consistency in decision making processes, reassuring that they’re on the right track and give them some additional ideas) (Sulek et al., 2024, p. 7)	Theme 3: Shared perceptions make collaboration easier (Perceptions of collaboration (shared values/perceptions)) (Ryan et al., 2024, p. 1035)	Theme 2: Communication between service providers and with clients and carers (Son et al., 2018, p. 668)	3.7 Resources (use of good parent-reported outcome measures (PROMs) and access to instrumental assessments) (Kefford et al., 2025, p. 10)						Ongoing learning (experiences they had gained working with the clients, their families, and other services) (Whitehead et al., 2022, p. 236)	Learning from others (Moir et al., 2022, p. 399)	Need for improved training for psychologists (Most psychologists reported their current training and knowledge of FASD being due to their own research, attending professional development or having a supervisor that was passionate about the impact of PAE.) (Kerimofski et al., 2025, p. 1048)
Journey to Acceptance of Telepractice (Hines et al., 2019, p. 602)		Category 4: Barriers to Collaboration (inadequate support from co-collaborators) (Vlcek et al., 2020, p. 108)	‘Beyond my depth’ - service providers’ experience of a shift in roles as a consequence of the NDIS (Dintino et al., 2019, p. 4)	Personal barriers – busy family schedules, Cognitive and physical barriers (difficulty with planning and organisation, understanding of the importance of physical activity, fatigue, and physical constraints related to injury or disability), social barriers (lack of social support) (Hill et al., 2023, p. 309)	Theme 4: Working within an evolving practice context (Adapting to different stakeholders, Keeping up with changing ideas, ) (Philpott-Robinson et al., 2024, p. 1051)	Staff wellbeing (stress they experienced supporting complex and high needs families with limited time to adequately attend to their needs) (Young et al., 2021, p. e275)										Therapist Factors - clinical experience and caseload duties (Chan et al., 2022, p. 1551).			Relationship-Based Nature of Telepractice (Hines et al., 2019, p. 602 & 604)	easy, feasible, fair, holistic, and useful (D’Arcy et al., 2022, p. 422-423)	Engagement with the workplace (Key workers noted, in most cases, they were well matched to the child's therapeutic needs) (Young et al., 2021, p. e272)								Clinician experience, knowledge and skills (D’Arcy et al., 2023, p. 55)	Theme 4: Trust as a multifaceted quality (Professional reputation: “Trust us as a profession”, Client as a protagonist) (Nickless et al., 2023a, p. 471)	Theme 3. The value of trust, personalisation and connection - professionals need to “really understand where the family’s coming from” (Subtheme 3.1) (Need to develop trust and rapport with families to work with them, understanding family dynamics, understanding cultural norms and considerations) (Newton et al., 2025, p.7) (Facilitators, Provider Characteristics, Clinician Profile / Characteristi…
Need for training and practice changed (telepractice) (Johnsson et al., 2019, p. 4)		Theme 4: Concerns About Leadership Roles and Responsibilities (collaboration often ad hoc and missing clear leadership structure / role and responsibility structure) (Campbell et al., 2025, p. 5-6)	A changed service orientation - Emphasis on funding and Access and Eligibility (Gavidia-Payne et al., 2024, p. 4)	Working with the systems around the person (Hsiang et al., 2024, p. 433)	Theme 1: Clinician’s capacity to collaborate (Organisational policies influence collaboration - barriers to visiting schools) (Ryan et al., 2024, p. 1033)	Lack of access to training, support and supervision (Indigenous specific training) (Zagler et al., 2025, p. 2019)										3.7 Resources (highlighted the lack of knowledge as an issue requiring “more knowledge/education around allergies/intolerances”, and “more training in food allergies and how to manage feeding difficulties in this context”) (Kefford et al., 2025, p. 10)			Difficulties in navigating assessment and intervention (HSWs described spending time building rapport and taking each session slow and easy and working alongside their participant) (Zagler et al., 2025, p. 2020)	Using musical material that they personally enjoy brings an authentic energy to their practice (Arns et al., 2019, p. 37)	Theme 3: strong relationships and fair processes ‘really good communication’ was essential (subtheme 3.2) (Communication across teams was seen as vitally important to the effective functioning of the program) (Pellicano et al., 2025, p. 2825)								Their practice is richer by being open to approaches from a wide range of academic and practical resources (Arns et al., 2019, p. 37	Theme 3: Bringing the occupational therapy perspective to the self-regulation puzzle (Maintaining person-centredness, Holistically viewing the bigger picture, Maintaining an occupational focus) (Philpott-Robinson et al., 2024, p. 1051)
Limitation on goals requiring physical interaction (telepractice) (Johnsson et al., 2019, p. 5)		Theme 3: strong relationships and fair processes ‘really good communication’ was essential (subtheme 3.2) (Conversely, poor communication across teams was identified as a significant barrier to the implementation of the program) (Pellicano et al., 2025, p. 2825)	A changed service orientation – Access and Eligibility (Gavidia-Payne et al., 2024, p. 4)	Technology—Love It or Hate It (common barrier reported by practitioners was the families having access to, and being confident in using, appropriate technology) (teletherapy) (Johnsson et al., 2021, p. 4)	Theme 1: Access to and information about services (information and access) (Son et al., 2018, p. 668)	[lack of] access to resources/ tools (D’Arcy et al., 2023, p. 55)										3.3.3. Working within professional boundaries (Lack of psychological and counselling supports for patients and families, and awareness of a limited capacity and/or skill set to fill this void, was frequently expressed: ‘…we don’t have training in that [counselling]. That’s something that we do on the fly’) (Rees et al., 2026, p. 4)			Consistency with person-centred practice (Hines et al., 2019, p. 602 & 603)	Physical and Sensory Accessibility (many and varied features that promote physical and sensory accessibility) (Graham et al., 2025, p. 8)	Theme 3: strong relationships and fair processes striving to ensure an ‘even playing field’ between partners (subtheme 3.3) (Benefit of genuine collaboration and inclusion of all providers) (Pellicano et al., 2025, p. 2826)								Awareness of Reasonable Adjustments (Higher levels of tertiary education and/or undertaking of CPD relevant to disability associated with increased awareness of reasonable disability adjustments) (Cashin et al., 2025, p. 4)	Theme 3: ‘‘EBP requires effort’’ (Gauging parents’ knowledge and motivation, Timing is important – both discuss meeting parent needs) (Trembath et al., 2016, p. 254)
The Shape of Service Delivery Changed (therapy, many practitioners reported difficulties engaging their clients, particularly young children, through the screen) (teletherapy) (Johnsson et al., 2021, p. 6)		Theme 3: strong relationships and fair processes striving to ensure an ‘even playing field’ between partners (subtheme 3.3) (Turnover and a highly demanding role impacted collaboration, as well as perceived exclusion of non-AH staff, impacted overall team dynamics) (Pellicano et al., 2025, p. 2826)	Availability and distribution of resources (Adapting to and working within the NDIS appeared to add to the administrative workload of participants and was perceived to impact the availability of resources to deliver routine clinical assessment) (Kerr et al., 2023, p. 1010)	Program implementation and fidelity (Barriers related to the direct delivery of the ABA-based program, such as language barriers) (Leif et al., 2020, p. 11)	Theme 3: MH and ID divide ‘where ID interfaces with MH’ (difficulties in accessing mainstream MH services for clients with ID) (Son et al., 2018, p. 669)	Category 4: Barriers to Collaboration (time and financial constraints) (Vlcek et al., 2020, p. 108)										Knowledge and confidence to respond to FASD (Evans et al., 2024, p. 1508)			Holistic, comprehensive and personalised support (Barr et al., 2024, p. 6)	Theme 2: tangible, mutual benefits ‘the research as a whole is working’ (subtheme 2.3) (Benefit of research in the development and application of a program) (Pellicano et al., 2025, p. 2824)	Theme 2. Strengths, resilience, and future directions of the Marurra-U partnership (positive, trusting, collaborative relationship between the teams and experts, with shared goals) (Stubbs et al., 2025, p. 5-6)								3.7 Resources (Having experienced staff, however, was reported as a strength) (Kefford et al., 2025, p. 10)	Category 1: Objectives of Collaboration (Working within a team to accomplish goals with a focus on improving outcomes) (Vlcek et al., 2020, p. 106)
Is Teletherapy Always an Option? (practitioners perceived a need for physical presence to develop and implement strategies) (teletherapy, certain interventions, including behaviour interventions, parents from CALD communities) (Johnsson et al., 2021, p. 6)			Early Childhood Intervention Practice – Understanding child and family concerns, Assessment and planning, Coordination of services and supports (Gavidia-Payne et al., 2024, p. 5)	Collaborating with families (families as prioritising therapy over assessment) (Leong et al., 2025, p. 8)	Theme 6: Capacity building of clients and carers (Services to support carers… were seen to be lacking, as was education in parenting and behavioural management skills, recognition of symptoms of mental illness and support to access appropriate services) (Son et al., 2018, p. 670)	Scheduling and local staff changes as barriers (Johnsson et al., 2019, p. 5)										Challenges and effective clinical strategies (FASD) - the complexity of presentation, lengthy history taking forms, previous developmental assessments where prenatal alcohol use was not queried, and parental preference to focus on ‘solving the behavioural problem’ rather than understanding contributing factors. (Evans et al., 2024, p. 1509)			engaging each child and family (incorporating children’s interests into activities to promote engagement in therapy and facilitate goal achievement) (Moir et al., 2022, p. 399)	Theme 3. Principles and characteristics of the Marurra-U model of care (informed approach for the service area, with a wrap-around model that supports both children to develop and their parents/caregivers to understand how to support their children, combined with flexible approach) (Stubbs et al., 2025, p. 6)									Differential, co-occurring and missed diagnoses (“Once you've done the FASD training, you then look back on … kids that you've worked with or done assessments for and you kind of realize … oh yeah, I totally missed that. This is actually FASD happening for them”) (Kerimofski et al., 2025, p. 1046) (Facilitators, Provider Characteristics, Developing / acquired knowledge and understanding)	Category 3: Benefits of Collaboration (combined support for shared goals, individual skill development, and consistency across environments) (Vlcek et al., 2020, p. 108)
Technology (Technology has been difficult during stuttering telehealth sessions, Currently experiencing difficulties with technology during stuttering sessions) (Mills et al., 2023, p. 494)			One participant wrote that ‘The NDIS regularly requests functional assessments, but does not provide any guidelines of what areas they would like covered or what formal assessments they would like used - making it difficult’ (D’Arcy et al., 2023, p. 55)	Issue with the child (Didn’t think child would engage, concerned re: [child]’s attention during a telehealth session, Parents do not feel child will engage, Family felt child would not engage with telehealth session Mo[ther] feels child is too shy to engage in video sessions) (Mills et al., 2023, p. 494)	Recruitment (lack of suitably qualified staff with expertise in mental health, ID and experience with young people) (Whitehead et al., 2022, p. 233)	3.7 Resources (Limited access to different staff disciplines, appropriate levels of staffing, and multidisciplinary clinics were reported as a human resource weakness) (Kefford et al., 2025, p. 9)										Lack of knowledge of center policies and expectations regarding EBP implementation (Luskin-Saxby et al., 2023, p. 104)			Theme 2: Growing into independence (Supporting to, not doing for) (Edwards et al., 2025, p. 392-393) (Facilitators, Internal, App / Tool / Intervention Delivery)	Theme 5. The importance of genuine community partnership and leadership to implement the Marurra-U model of care (Participants emphasised the importance of understanding and respecting communities' histories, cultures, and contexts, including intergenerational trauma, to engage with families in a culturally sensitive and safe manner. Project activities and delivery had to adapt to the sociocultur…									Theme 2: tangible, mutual benefits - growing in confidence (subtheme 2.2) (The training and ‘informal learning opportunities within the team’ (MGMT) made them feel they could ‘sort stuff out by ourselves’) (Pellicano et al., 2025, p. 2824)	Engagement with clients (encourage and empower parents to provide therapeutic activities between visits, to access other services recommended and to advocate for their child's ongoing needs) (Young et al., 2021, p. e273)
Theme 1: shared values – research and practice should reinforce each other (subtheme 1.3) (‘it’s a fantastic model, but it’s pretty resource-heavy to train and then maintain skill sets’) (Pellicano et al., 2025, p. 2824)			Theme 5: Consequences of funding models ((a) inconsistencies of decision makers,) (Nickless et al., 2023a, p. 471)	Family complexity (Prefers clinic appointments due to sibling, reported [child] wont engage, sister has had trouble with it, Requires case management/interpreter.), Preference for face to face (Mo[ther] would prefer face to face Preference for face-to-face appointments, Busy during Ramadan, Currently busy taking care of younger son who has a congenital heart condition) (Mills et al., 2023, p. 494)	Lack of collaborative services (for young people, there aren’t these stand-alone specialised areas, such as forensic support.) (Whitehead et al., 2022, p. 235)	3.3.1. Finding the balance between hope and the facts (‘To have a protected window to discuss hopes for the future and everything else [we do] is really tricky’) (Rees et al., 2026, p. 4)										Personal factors (lacking the confidence to seek support for their clinical decision-making during supervision when they felt like they “should’ve learned that by this point …”) (Moir et al., 2022, p. 399)			Child-centred approach - considering the child’s and family’s needs and adapting service provision in the child’s best interests (Chan et al., 2022, p. 1553).											Acceptable and Accommodating Professionals (individual professionals need to foster inclusive culture and be willing to provide individualised activities and supports) (Graham et al., 2025, p. 9)
			Administrative Burdens and Issues with the NDIS - ECI workforce, Professional role, Acknowledgement of professional expertise and supports (Gavidia-Payne et al., 2024, p. 5-6)	Technology (Concerned with time already spent on technology for schoolwork and learning at home, No home internet, Internet not suitable, Carer only has landline) (Mills et al., 2023, p. 494)	Other systemic issues (amount of time needed to address the systemic issues, a lot of the work was focused on the family and in liaising with pre-existing services) (Whitehead et al., 2022, p. 235)														Theme 1: A supportive and structured environment (Welcoming and accepting environment with disability at its forefront, with clear program structure (predictable), but individualizable (no pressure, at own pace)) (Edwards et al., 2025, p. 391-392)											3.6. Intervention (able to provide good caregiver support by “listening to the parent(s)” and “validating the families’ experiences”) (Kefford et al., 2025, p. 9) (Facilitators, Provider Characteristics, Therapeutic Practice / Approach)
			Policy and funding factors – “It needs to come from above” (Green et al., 2020, p. 394-395)	Supporting families (Families often do not see the developmental delays in their child and do not seek early diagnosis) (Mozolic-Staunton et al., 2021, p. 170).	Limited availability of culturally specific services and activities (lack of culturally specific services … that could support them in meeting their participants’ needs) (Zagler et al., 2025, p. 2021)														Adapting session information or content to facilitate communication with parents (encouraging parental involvement) (Gaffney et al., 2024, p. 898)
			Operating conditions - Program changes related to funding and policy (Green et al., 2021, p. 204)	Theme 1: Accessibility in securing funding provisions ((a) capacity of family members to engage and understand funding models; (b) education level and language use of parents; (c) impact of socioeconomic factors; and (e) past funding experiences.) (Nickless et al., 2023a, p. 467))	Availability of Accommodating Family Supports (Lack of supports to help families facilitate swimming participation) (Graham et al., 2025, p. 10)														Teletherapy as a “New Normal” (more comfortable with the online platform and found it less confronting than in-person therapy) (teletherapy) (Johnsson et al., 2021, p. 4)
			Theme 3: Finding confidence in connection (access to funding for long-term participation / uncertainty over funding) (Edwards et al., 2025, p. 39394)	Parent and family factors (children’s care substantially influenced by the capacity of parents to advocate on behalf of their child) (Paton et al., 2019, p. 7)	3.5. Service Delivery (“busy consultative service so [they offered] infrequent appointments, [it] would be better if we could offer more frequent reviews.”, participants in non-hospital services reported difficulty making referrals to more local services for families and in a timely manner) (Kefford et al., 2025, p. 8)														The Shape of Service Delivery Changed (increasing parent involvement and a greater uptake of a capacity building coaching approach) (teletherapy) (Johnsson et al., 2021, p. 6)
			Affordability of Programs (Lack of funding as well as financial pressures on parents) (Graham et al., 2025, p. 10)	Theme 2 Intervening to support the child and surrounding systems (Recognising the need for caregiver participation – involvement recognised as difficult to do) (Philpott-Robinson et al., 2024, p. 1050)	3.3.5. Dealing with marketing strategies and funding models (‘…all these unproven therapy providers are very charismatic marketing people, [and] we’re not’) (Rees et al., 2026, p. 4)														Is Teletherapy Always an Option? (safety to staff e.g., COVID) (Johnsson et al., 2021, p. 6)
			Theme 5: Interprofessional Collaboration Is Influenced by Broader Social Systems (NDIS priorities and funding models impact collaboration and service provision) (Campbell et al., 2025, p. 5-6)	Theme 1: Access to and information about services (carer capacity to access services, e.g., socio-economic restraints (e.g. cost, transport), denial and the likelihood of also having an ID themselves (Son et al., 2018, p. 668)	Theme 3: Incongruence with evidence ((a) poor relationship between funding and scientific evidence and (b) limitations of existing funding provisions.) (Nickless et al., 2023, p. 470)														Neurodivergent-Affirming Practice (accepting difference and facilitating the creative explorations of another in order for them to be able to express themselves, Horizontalising the therapeutic relationship and working together as inquirer and companion) (Pinney, 2022, p. 15)
			Theme 4: Working within an evolving practice context (Recognising what is in the circle of control – NDIS funding context) (Philpott-Robinson et al., 2024, p. 1051)	Theme 1: ‘‘Every family is different’’ (Parental factors – parent level of education, health concerns, disability, English as a second language) (Trembath et al., 2016, p. 253)															Supporting Individual Needs and Preferences During Swimming Programs: Developing Activity Competence and Sense of Self (Importance of understanding individual motivations for participation and attending to them) (Graham et al., 2025, p. 10)
			Theme 1: Clinician’s capacity to collaborate (Funding systems influence collaboration) (Ryan et al., 2024, p. 1033)	Availability of Accommodating Family Supports (Lack of supports to help families facilitate swimming participation) (Graham et al., 2025, p. 9)															3.6. Intervention (Specific allergy management for children) (Kefford et al., 2025, p. 9)
			communicating with the NDIA was often a very slow and complicated process and RMTs felt out of their control at times (one RMT described how the NDIA did not follow through on her six monthly progress reports and never responded to her suggestions for a client to access community music programs) (Lee et al., 2018, p. 102-103)	Concerns and barriers to asking about PAE (One psychologist working in the private and public sector found that in “private practice, if I approach that question, it's kind of like, why are you asking? …Of course not. Why would I?”) (Kerimofski et al., 2025, p. 1045)															Theme 3. The value of trust, personalisation and connection - “individualisation is key” (Subtheme 3.2) (Individualising supports to the individual child and family, consideration of other stakeholders) (Newton et al., 2025, p.7)
			Integrating research with clinical practice (evidence-based practice is more than just the research side of things, but they (NDIS) don’t wanna hear about your own clinical expertise or what families want) (Leong et al., 2025, p. 8)	Theme 1: barriers to CALD parents’ effective engagement in early autism services - difficulties finding a common language (subtheme 1.2) (difficulties in communicating and lacking a shared vocabulary to ensure understanding, parents acceptance / understanding of autism, parental concern that they might be wasting time by asking questions) (Newton et al., 2025, p.5-6)															Theme 1: shared values – research and practice should reinforce each other (subtheme 1.3) (they felt it ‘is very flexible, adaptive and functional-based’) (Pellicano et al., 2025, p. 2823)
			Theme 4: Trust as a multifaceted quality (Listen to experts) (Nickless et al., 2023a, p. 471)	Theme 1: barriers to CALD parents’ effective engagement in early autism services - parents and professionals have different intervention expectations (subtheme 1.3) (professionals typically described viewing EI as “collaborative” … [but] felt that CALD parents viewed intervention differently, some parents were described as seeking a “cure”) (Newton et al., 2025, p.6)
			A lack of understanding or a misunderstanding of ABA-based programs within government organisations, which means that ABA-based programs are not recommended and/or are not adequately funded by government bodies (e.g., NDIS). (Leif et al., 2020, p. 11)	Theme 2: who cares for carers? - parents and communities viewing autism as shameful (subtheme 2.2) (Professionals described how some parents had “difficulty understanding some different behaviours that are sometimes displayed by people on the spectrum) (Newton et al., 2025, p.6)
			NDIS (barriers regarding access to and utility of this new scheme in relation to early intervention) (during NDIS transition), also need for diagnosis before being able to access services (Mozolic-Staunton et al., 2021, p. 170).	3.3.2. Navigating the ‘grey areas’ of health and medicine (Clinicians noted patients and families often compared themselves to peers, investing hope in a positive outcome of an unproven therapy potentially attributed to a nuanced difference of the same health condition, rather than the therapy itself.) (Rees et al., 2026, p. 4)
			Theme 2: Time as a commodity ((a) timely access, (b) health economic considerations, (c) communication of funding models, and (d) administration requirements) (Nickless et al., 2023a, p. 469)
			Difficulties in navigating assessment and intervention (Administrative processes and timelines were given prece­dence over participants’ needs and readiness to engage. This relates to central tenet under the NDIS - Being seen to make progress with participants’ rather than being able to take time to build a strong relationship directly impacts the therapeutic relationship) (Zagler et al., 2025, p…
			Limited availability of culturally specific services and activities (they faced a complex system with significant funding constraints that restricted access to culturally specific services) (Zagler et al., 2025, p. 2021)
			Theme 1: barriers to CALD parents’ effective engagement in early autism services - observed systemic and structural issues facing parents (subtheme 1.1) (Even when children had received an autism diagnosis and could access … NDIS …, professionals felt that CALD parents were disadvantaged regarding funds needed) (Newton et al., 2025, p.5)
			Theme 2: who cares for carers? - “[professionals] need to be given the funding to work with the child but also the family—not one or the other” (subtheme 2.3) (However, professionals explained how supporting parents more holistically was not factored into how the NDIS currently funds early supports) (Newton et al., 2025, p.6-7)

## Sheet: Extracted Data (exploded)
Service Providers (expanded)	Experience (Years) - Mean	Experience (Years) - SD	Range (Years) Low End	Range (Years) High End	Clientele Disability / Disabilities (Either identified or focus of clientele)	Identified Disabilities (Secondary disabilities / primary disabilities under umbrella term focus)	Age Category/ies (Child / Adolescent only)	Sample Size (Service Providers in Australia)	Data Collection	Measures	Research Aims	Data Analysis
Occupational Therapists	21.25	13.06	0	53	Autism	Generalised Anxiety Disorder	Adolescent (13-19)	4	Family case studies	Purposefully made interview questions	Explore / Investigate / Survey therapist knowledge / understanding / preparedness	Qualitative
Occupational Therapists	13.5	3.47	0	60	Intellectual Disability	Tourette's Syndrome	Adolescent (13-19)	2	Field notes	Purposefully made interview questions	Compare nurse self-perceived preparedness, knowledge, comfort, and confidence when caring for people with ASD and/or ID across contexts	Thematic Analysis
Occupational Therapists	20	11.65	1	40	Developmental Delays	Global Developmental Delay	Child or Adolescent	157	Focus Groups	Purposefully made interview questions	Identify the education and training experiences of professionals who design, supervise, and deliver ABA-based programs in Australia, identify the most common barriers that ABA practitioners faced when designing, supervising, and delivering ABA-based programs in Australia, and suggest recommendations for the development of ABA as a profession in Australia	Thematic Analysis
Occupational Therapists	1.7	8.7	1	40	Developmental Delays	Intellectual Disability	Child or Adolescent	67	Focus Groups	Purposefully made interview questions (based on the Capability, Opportunity, Motivation, Behaviour Model for Behaviour Change (COM-B)	Investigate what child and family health workers in an Australian metropolitan local health district understand, already do and want to learn about FASD	Thematic Analysis
Occupational Therapists	6.83	2.75	6	38	Neurodisability	Cerebral Palsy	Child or Adolescent	639	Focus Groups	Quant: Measures of Beliefs about Participation in Family-Centred Service (MBP-FCS) (Survey)	Survey the educational experience of Registered Nurses in Australia	Thematic Analysis
Occupational Therapists	14.15	9.26	0.25	6	Autism	Autism	Child or Adolescent	693	Focus Groups	Quant: Measures of Processes of Care - Service Providers (MPOC-SP) (Survey)	Understand how Australian occupational therapists understood physical activity participation, as well as their current and potential role in facilitating regular physical activity participation with their clients	Thematic Analysis
Occupational Therapists	14		3.5	11	Intellectual Disability	Autism	Child or Adolescent	10	Focus Groups	Purposefully made survey questionnaire		Thematic Analysis
Occupational Therapists	23.29		0	7	Intellectual Disability	Speech Sound Disorder	Child or Adolescent	45	Focus groups	Purposefully made survey questionnaire	Explore / Investigate experiences of practice / therapy	Thematic Analysis
Occupational Therapists	13		2	39	Autism	Developmental Language Disorder	Child or Adolescent	93	Focus Groups	Purposefully made interview questions	Influences on Practice / Approach to Service	Thematic Analysis
Occupational Therapists			0.33	15	Autism	Intellectual Disability	Child or Adolescent	14	Focus Groups	Purposefully made survey questionnaire	Explore lived experience of music therapy team and factors informing their practice	Thematic Analysis
Occupational Therapists			1	27	Neurodevelopmental conditions	Global Developmental Delay	Child or Adolescent	60	Focus Groups	Purposefully made survey questionnaire	Explore influences on thoughts and approach to family-centred service	Thematic Analysis
Occupational Therapists			1	35	Neurodevelopmental conditions	Cerebral Palsy	Child or Adolescent	8	Focus Groups	Purposefully made interview questions	Explore how art therapy supports the understanding, acceptance and affirming of neurodivergent identity within collaborative therapeutic art practice sessions.	Thematic Analysis
Occupational Therapists					Intellectual Disability	Deaf/ Hard of Hearing	Child or Adolescent	110	Focus Groups	Purposefully made interview and survey questions		Thematic Analysis
Occupational Therapists					Fetal Alcohol Spectrum Disorder	Other	Child or Adolescent	72	Focus Groups (AHPs)	Purposefully made survey questionnaire based on surveys used in previous studies	Service Provider Perceptions / Views	Thematic Analysis
Occupational Therapists					Communication Disorder / Disability	Unsure	Child or Adolescent	39	In-Depth Interviews	Purposefully made interview questions	Investigate service providers’ perceptions regarding the evidence-base of the practices they use, and how they align with empirical evidence and center policies; service providers’ experiences and perceptions of PD in their centers; and, service providers' experience of barriers and facilitators to the use of effective practices and to the delivery of training and development?	Thematic Analysis
Occupational Therapists					Developmental Disability	Developmental Delay	Child, no further specificity	3	Informal Discussions	Purposefully made interview questions	Determine perspectives of Australian clinicians on barriers and enablers within the current system and components of an optimal model of care.	Thematic Analysis
Occupational Therapists					Developmental Delays	Cerebral Palsy	Child, no further specificity	24	Interviews	Purposefully made interview questions	Examine the views of key stakeholders concerning the provision of therapies and supports and clinical decision making, and gather their views on a proposed Clinical Decision Support System intended to aide in the selection of the most appropriate supports for autistic children.	Thematic Analysis
Occupational Therapists					Neurodevelopmental conditions	Developmental Delay	Child, no further specificity	24	Interviews	Purposefully made interview questions	Explore educators’ perspectives of the practice architectures which influence how they talk/think, act and relate to the practice of monitoring the development of children in their care to inform the challenging task of influencing the current practice architectures, to improve practice and to promote more effective early detection of children with development challenges and investigate whether t…	Reflexive Thematic Analysis
Occupational Therapists					Developmental Disabilities	Intellectual Disability	Child, no further specificity	43	Interviews (Intensive interviews)	Purposefully made survey questionnaire	Explore what Speech Language Pathologists think parents of children with ASD expect of them when it comes to the delivery of evidence-based interventions	Reflexive Thematic Analysis
Occupational Therapists					Intellectual conditions	Fetal Alcohol Spectrum Disorder	Child, no further specificity	5	Interviews (with parents or AHPs)	Quant: Canadian Occupational Performance Measure (COPM) (Part of Semi-Structured Interview)	Gather information from Australian health professionals regarding perceptions of existing service delivery, as well as to develop recommendations for best practice care models.	Thematic Analysis
Occupational Therapists					Developmental conditions	Autism	Child, no further specificity	7	Observations	Quant: Process data (telepractice data)	Identify the current state of practice for swimming participation of children with disability in Australia, from the perspective of swimming teachers and rehabilitation professionals	Inductive Reflexive Thematic Analysis
Occupational Therapists					Developmental Diagnosis	ADHD	Childhood (0-12)	17	Online Assessments	Purposefully made interview questions	Understand the current landscape of clinical practice assessing Prenatal Alcohol Exposure and FASD	Inductive Reflexive Thematic Analysis
Occupational Therapists					Cerebral Palsy	Spinal Cord Injury	Childhood (0-12)	10	Quant: Canadian Occupational Performance Measure (COPM) (Part of Semi-Structured Interview)	Purposefully made interview questions		Inductive Thematic Analysis
Occupational Therapists					Specific Genetic Conditions	Sensory Impairment (Vision/Hearing)	Childhood (0-12)	141	Quant: Process data (telepractice data)	Purposefully made interview questions	Experiences of Providing Therapy	Reflexive Thematic Analysis
Occupational Therapists					Spinal Cord injury	Eating Disorder	Childhood (0-12)	5	Reflective Account	Qual: Participant observation (Shadowing, Contextual Conversations)	Explore barriers to paediatric occupational therapy telehealth services from client and therapist perspectives in a Greater Sydney local health district	Interpretive Description
Occupational Therapists					Brain Injury	Other	Childhood (0-12)	226	Reflective Journal Entries	Purposefully made survey questionnaire	Explore clinicians' experiences and perceptions of utilising family therapy in the context of autism	Interpretive Description
Speech Pathologist					Permanent Blindness	Behavioural and Attentional Difficulties: E.g., ADHD	Childhood, Early to Mid (0-8) + School aged	5	Review (Clinical Records)	Purposefully made interview questions	Explore clinicians’ experiences with patient and family enquiries about unproven therapies	Constructivist Grounded Theory
Speech Pathologists					Bilateral Hearing Loss	Speech, Language and Communication Disorders: E.g., Dyspraxia	Childhood, Early to Mid (0-8)	257	Review of Documents	Mixed Methods: Supports and Barriers Questionnaire (Rivard et al., 2010) - adapted to study needs	Explore the experiences of Australian occupational therapists of addressing self-regulation needs in children	Descriptive analysis
Speech Pathologists					Musculoskeletal Condition	Mental Health conditions (e.g., Anxiety or Depression)	Childhood, Early to Mid (0-8)	12	Semi-Structured Interview	Purposefully made focus group questions (aligning with domains in Supports and Barriers Questionnaire)	Explore the lived experience of providing services to people accessing the NDIS in a rural area	Descriptive Phenomenology
Speech Pathologists					Mental Health Disorder	Learning disabilities (e.g., dyslexia)	Childhood, Early to Mid (0-8)	15	Semi-Structured Interviews	Purposefully made interview questions	Investigate EI professionals’ views and experiences around provision of early supports for Australian migrant families from Chinese and South Asian backgrounds with autistic children.	Framework Method
Speech Pathologists					Other	Trauma and stressor-related disorders (e.g., PTSD)	Childhood, Early to Mid (0-8)	55	Semi-Structured Interviews	Purposefully made survey questionnaire		General Inductive Approach
Speech Pathologists					Autism	Movement disorders: e.g., Tourette syndrome	Childhood, Early to Mid (0-8)	4	Semi-Structured Interviews	Purposefully made interview questions	Experiences of Contextual Factors (e.g., provider landscape)	Interpretative Phenomenological Analysis
Speech Pathologists					22q11.21 duplication	Mental health disorders	Childhood, Early to Mid (0-8)	14	Semi-Structured Interviews	Purposefully made interview questions (informed by Stahmer et al. (2005) )	Explore practitioners’ perspectives about delivering services to young children with disability and their families under the NDIS and the NDIS's impact on the quality ECI practice	Interpretive Analysis
Speech Pathologists					Autism	Mental health disorders	Childhood, Early to Mid (0-8)	58	Semi-Structured Interviews	Purposefully made survey questionnaire	Explore the experiences of human service workers in engaging with Aboriginal participants of the National Disability Insurance Scheme	Phenomenology of Practice
Speech Pathologists					Autism	Anxiety	Childhood, Early to Mid (0-8)	20	Semi-Structured Interviews	Qual: Data extracted from clinical records (categories agreed upon by authors)	Investigate and describe the perceptions of speech-language pathologists in accessing public funding models (PFMs) for children and young persons with communication and swallowing needs within Australian independent practice.	Qualitative Content Analysis
Speech Pathologists					Autism	Autism	Childhood, Early to Mid (0-8)	6	Semi-Structured Interviews	Purposefully made focus group questions (?)	Understand experiences of NDIS transition	Realist Evaluation
Speech Pathologists					Autism	ADHD	Childhood, Early to Mid (0-8)	13	Semi-Structured Interviews	Purposefully made interview questions	Understand transdisciplinary key workers’ perspectives regarding the strengths and challenges to undertaking their role in providing services to children and families accessing an ECIS at a major disability service organisation, in light of the changing policy reform during the roll out of the National Disability Insurance Scheme in Australia	Reflective Analysis
Speech Pathologists					Autism	Intellectual disability	Childhood, Early to Mid (0-8)	1	Semi-Structured Interviews	Purposefully made survey questionnaire (based on theory of practice architectures)		Template Analysis
Speech Pathologists					Cerebral Palsy	Depression	Paediatric (0-18)	13	Semi-Structured Interviews	Purposefully made interview questions (informed by the literature on health economic objectives of equity, efficiency, and acceptability)	Explore / Investigate Clinician Practices	Yin's Case Study Methodology
Speech Pathologists					Developmental Delays	Dyslexia	Paediatric (0-18)	25	Semi-Structured Interviews	Qual: MOCHA Survey	Explore new graduates’ experiences of learning to make intervention decisions in pediatric private practice
Speech Pathologists					Speech Delays	Dyscalculia	Paediatric (0-18)	4	Semi-Structured Interviews	Purposefully made interview questions	Explore whether Australian registered nurses are applying person-centred care with people with ASD and/or intellectual disability within their practice.	Mixed Methods
Speech Pathologists					Anxiety	Psychosis	Childhood, Pre-School aged (0-5)	22	Semi-Structured Interviews	Purposefully made interview questions (informed by prior research)	Identify clinician considerations when selecting an assessment of functioning tool for children with neurodevelopmental conditions.	Qual: Content Analysis
Speech Pathologists					Obsessive Compulsive Disorder	Trauma	School aged (5-18)	44	Semi-Structured Interviews	N/A	Understand current speech-language pathologists’ (SLPs) practice when treating drooling in children with a neurodisability	Qual: Content Analysis
Speech Pathologists					Autism	Autism	School aged (5-18)	10	Semi-Structured Interviews	Purposefully made interview questions	Understand the current assessment of functioning practices (including clinical contexts, concepts being assessed, and assessment methods) and barriers and facilitators to clinicians using best practice.	Qual: Longitudinal Framework Analysis
Speech Pathologists					Autism	Intellectual disability	School aged (5-18)	13	Semi-Structured Interviews	Purposefully made interview and survey questions	Understand the factors involved in providing quality, integrated care for young people with dual ID and mental health disorders in regional areas.	Qual: Qualitative Content Analysis
Speech Therapists					Intellectual Disability	Acquired brain injury	Children, no further specification	42	Semi-Structured Interviews	Purposefully made interview questions		Qual: Qualitative Content Analysis
Speech Therapists					Developmental Disability		Paediatric, no further specification	6	Semi-Structured Interviews	Purposefully made interview questions	Collaboration	Qual: Reflexive Thematic Analysis
Speech Therapists					Behavioural and Attentional Difficulties		Adolescent, late (17+)		Semi-Structured Interviews	Purposefully made survey questionnaire	Explore Australian paediatric occupational therapists’ experiences of interprofessional collaboration and their perception of factors influencing collaboration when supporting autistic children.	Qual: Thematic Analysis
Psychologist					Speech, Language and Communication Disorders		Children, no further specification		Qual: Semi-Structured Interviews	Purposefully made interview questions (?)	Explore collaboration between occupational therapists and teachers in mainstream primary schools in three Australian states to better understand how context impacts practice	Qual: Thematic Analysis
Psychologists					Mental Health conditions		Child or Adolescent		In-depth, semi-structured interview	Purposefully made interview questions	Explore the experiences of health professionals’ interprofessional collaboration when supporting autistic children.	Qual: Thematic Analysis
Psychologists					Learning disabilities		Children, no further specification		Semi-Structured Interviews	Quant: Bespoke measures of self-efficacy (based on Bandura) for (1) Key Worker confidence to support parental wellbeing	Investigate collaborative partnerships between 3 stakeholders that often support students with ASD: teachers, parents, and allied health professionals	Qual: Thematic Analysis
Psychologists					Trauma and stressor-related disorders		Children, no further specification		Semi-Structured Interviews	Quant: Bespoke measures of self-efficacy (based on Bandura) for manager confidence in supporting key worker wellbeing.		Qual: Thematic Analysis
Psychologists					Obsessive Compulsive Disorder		Preschool aged		Semi-structured interviews	Quant: Warwick-Edinburgh Mental Wellbeing Scale (for parental wellbeing)	Explore / Investigate / evaluate experiences of intervention / program / tools / mentorship	Qual: Thematic Analysis
Psychologists					Acquired Brain Injury		Paediatric, no further specification		Semi-Structured Interviews	Quant: Institute of Work Psychology Multi-Affect Indicator (for KW and Managers affective wellbeing)	For Clients	Qual: Thematic Analysis
Psychologists					Movement disorders		Child or Adolescent		Survey (Demographic) (Online)	Quant: Bespoke measure of parent satisfaction with key workers (based on Yooralla)	Add to the emerging discourse around teletherapy for individuals with autism, to gain point in time practice-based insights into teletherapy, both successes and barriers based on the COVID-19 pivot to teletherapy.	Quant: Associative
Psychologists					Dementia				Survey (Online)	Quant: Perceived Supervisor Support Scale (for KW and Managers perceptions of supervisory support)	Describe paediatric speech-language pathologists’ (SLPs) practices and perceptions of parent involvement in NDIS-funded speech and/or language intervention.	Quant: Associative, Comparative
Psychologists					Intellectual Disability				Survey (Online)	Purposefully made interview questions (informed by existing literature)	Describe the experiences of children with disabilities and their families in rural and remote areas who received speech-language pathology and occupational therapy by telepractice	Quant: Descriptive, Pearson-product moment correlation (Correlational)
Psychologists					Autism				Survey (Online)	Caregiving Ambivalence Scale (Losada et al. 2017) (modified for ASD/ID)	Examine the experiences and perceived impacts of Campus Life, a post-school transition program designed for autistic youth with ID.	Quant: Demographic
Psychologists					Cerebral Palsy				Survey (Online)	General Self Efficacy Scale (GSE; Schwarzer et al. 1997)	Explore caregivers’ and therapists’ perceptions of the contexts, mechanisms and associated outcomes of a transdisciplinary mealtime management service for autistic children	Quant: Demographic, Descriptive
Psychologists					Autism				Survey (Online)	Purposefully made focus group questions	Identify feasibility, essential requirements and potential barriers in delivering therapy support to regional and remote participants on the autism spectrum via video-conferencing technology	Quant: Demographic, Descriptive
Psychologists					Intellectual Disability				Survey (Online)	Purposefully made focus group questions (AHPs)	Investigate partners’ perspectives on the development, characteristics, and implementation of the Marurra-U Partnership model of care, including the barriers and facilitators to effective and sustainable service delivery in remote communities in the Fitzroy Valley.	Quant: Descriptive
Psychologists					Developmental Delays				Survey (Online)	Purposefully made focus group questions (based on existing literature and research team's experiences)	Investigate perspectives and experiences of family members and service providers from CALD communities regarding implementation of digital developmental surveillance program	Quant: Descriptive
Clinical Psychologists					Autism				Survey (Online)	Purposefully made interview questions	Investigate the experiences of staff during the development and implementation of an Australian-first, family-focussed service addressing the mental health needs of young people (aged 12–25 years) with an intellectual disability.	Quant: Descriptive
Neuropsychologists					Attention Deficit Hyperactivity Disorder				Survey (Online)	Purposefully made interview questions		Quant: Descriptive
Physiotherapists					Cerebral Palsy				Survey (Online)	Purposefully made interview questions	For Therapists	Quant: Descriptive
Physiotherapists					Physical disabilities				Survey (Online)	Purposefully made interview questions	Examine the perspective of both mentors and mentees on why they enter into a mentoring relationship, the support needs that mentoring responds to, and their experience of giving/receiving mentorship	Quant: Descriptive Data Analysis
Physiotherapists					Developmental Delays				Survey (Online)	Purposefully made interview questions (AHPs)	Exploring the usefulness of informant report and structured observation tools used by SLPs working with people with severe intellectual disability
Physiotherapists					Learning difficulties				Survey (Online)	Purposefully made interview questions (parents)	Trial a capacity building program to increase staff knowledge and self-efficacy to manage the mental wellbeing of the parents at an ECIS; and to evaluate the feasibility, value for money and sustainability of the intervention program provided within a disability service
Physiotherapists					Autism				Survey (Online)	Purposefully made interview questions (pre-piloted)	Understand how healthcare professionals’ perceptions of supports and barriers to routine clinical assessment, for children aged 3–18years with cerebral palsy, evolved in the presence of a knowledge translation intervention	Quantitative
Physiotherapists					Developmental Delays				Qual: Survey (Online)	Purposefully made survey questionnaire	Understand which factors contributed to the workings of a decade-long community–academic partnership focused on community-based early autism intervention [by] elicit[ing] the views and experiences of staff working across a range of professional, management and research roles to understand the factors that helped and hindered the sustainability of this partnership.	Descriptive and Inferential Data Analysis
Physiotherapists					Autism				Survey (Online) (MOCHA Survey)	Purposefully made survey questionnaire		Descriptive and Inferential Data Analysis
Physiotherapists					Intellectual Disability				Survey (Supervised data collection sessions)	Purposefully made survey questionnaire (informed and retained from previous study)	Explore / investigate improvements / barriers to access	Descriptive
Physiotherapists					Developmental Language Disorder				Quant: (Survey)	Purposefully made survey questionnaire (participants with disability)	Explore how integrated health and education in early childhood be made more accessible and more collaborative for families facing social and economic disadvantage and improve transition to school.	Linear Mixed Models with Random Effects
Physiotherapists					Autism				Surveys (Demographic) (Online)	Work Autonomy Scale (Breaugh 1989)	Explore providers’ perceptions of factors that either impeded or enabled families’ access to services.	Descriptive and Inferential Data Analysis
Nurse					Attention Deficit Hyperactivity Disorder				Surveys (Online)		Inform improvements to service access for families of urban-dwelling Aboriginal children with disability through exploring service provider perceptions of the factors that act as barriers and enablers.
Nurse					Neurodevelopmental disorders				Survey (Online)		Investigate how different stakeholders perceived access to music therapy under the National Disability Insurance Scheme (NDIS) in the trial sites between 2013 and 2015	Multiple Methods
Nurses					Autism				Survey (Online)			Quant: Descriptive Statistics
Nurses					Intellectual Disability				Survey (Online)			Qual: Content Analysis
Nurses					Autism				Surveys (participants with disability)
Nurses					Intellectual Disability				Workshop
Nurses					Autism
Nurses					Autism
Nurses					Autism
Nurses					Intellectual Disability
Early Childhood Educator					Developmental Delay
Early Childhood Educator					Developmental Delay
Early Childhood Educator					Autism
Early Childhood Intervention - not further specified					Autism
Early Childhood Professionals					Autism
Early education educator					Intellectual Disability
Early Childhood Professionals					Autism
Early Childhood Professionals					Intellectual Disability
Social Workers					Neurodivergence
Social Workers					Physical disabilities
Social Workers					Intellectual disabilities
Social Workers					Sensory loss (e.g., blindness or low vision)
Social Workers					Autism Spectrum Disorder
Applied Behaviour Analysis Practitioners					Food allergies
Behaviour Support					Global developmental delay
Behaviour Therapists					History of prematurity
Dietitians					Sensory processing concerns
Dietitians					Anxiety disorders
Dietitians					Eosinophilic oesophagitis
Music Therapists					Complex medical needs
Music Therapists					Food protein-induced enterocolitis
Art Therapist					Tube dependency
Art Therapists					Genetic disorders
Family Practitioners					Foetal Alcohol Spectrum Disorder
Developmental Educators					Autism
Key Therapist					Autism
Podiatrists					Paediatric neurodevelopmental conditions
Allied Health - Not further specified					Paediatrics (various, including neonatal care)
Allied Health - Not further specified					Paediatric rehabilitation
Allied Health - Not further specified					Foetal Alcohol Spectrum Disorder
Allied Health - Not further specified
Allied Health - Not further specified
Allied Health Professionals
Behaviour Consultant - ABA
Certified ABA Provider
Dietitian
Exercise Physiology
Exercise therapists
Genetics counsellors
Music Therapists
Nurses
Nurses
Occupational Therapists
Occupational Therapists
Occupational Therapists
Occupational Therapists
Occupational Therapists
Occupational Therapists
Other (allied health assistant / PT)
Physiotherapists
Physiotherapists
Physiotherapy
Psychologist
Psychologist
Psychologists
Psychologists
Psychology
Social Work
Speech Pathologist
Speech Pathologist
Speech Pathologist
Speech Pathology
Unspecified

## Sheet: Sample Size calculations
Study	Data
Cashin et al., 2022a	N (of subgroups)	Mean Years (since registration)			SD Years (since registration)
	70	24.6	1722	Sum	14.8	1036	Sum
	46	20.6	947.6	13579.6	12.3	565.8	8346.1
	194	24.1	4675.4	n (overall)	14.3	2774.2	n (overall)
	171	18.1	3095.1	639	12.4	2120.4	639
	93	19.5	1813.5	Weighted Mean	12.9	1199.7	Weighted SD
	65	20.4	1326	21.2513	10	650	13.0612

## Sheet: Removed Studies
Count	First Author	Year	Title	Reason for Removal	DOI/URL	In text citation	Service Providers	Various - Expanded	Study Design	Research Design	Research Aims	Data Analysis	Data Collection / Measures	Measures	Sample Size (Service Providers in Australia)	Experience (Years) - Mean	Experience (Years) - SD	Range (Years) Low End	Range (Years) High End	Other types of experience collected	Clientele Disability / Disabilities (Either identified or focus of clientele)	Identified Disabilities (Secondary disabilities / primary disabilities under umbrella term focus)	Client Age Range (bottom range)	Client Age Range (upper range)	Age Category/ies (Child / Adolescent only)	Intervention / Ongoing Therapy / Practice	Notes
1	Adams	2016	Towards understanding the availability of physiotherapy services in rural Australia	May need to be removed due to non-specificity of disability, paediatric intervention/therapy, and NDIS.	https://search.informit.org/doi/10.3316/informit.225086311425508	(Adams et al., 2016)	Physiotherapists		Mixed Methods	Priority-Sequence (Qualitative)		Quant: Descriptive Qual: Thematic Analysis	Quant and Qual: Survey (Closed and Open Ended, Demographic) Qual: Semi-Structured Interview		21	20.79	Not Provided	0.5	45		Not specified
1	Bailey	2022	Purchasing Power and Self-Determination: Social Worker Perspectives	May need to be removed due to non-specificity of disability with paediatric populations	https://doi.org/10.1093/bjsw/bcab015	(Bailey et al. 2022)	Social Workers		Mixed Methods	Exploratory		Quant: Descriptive Qual: Thematic Analysis	Survey (Closed and Open Ended, Demographic) Semi-structured interviews		45	Not Provided	Not Provided	Not Provided	Not Provided		Not specified
1	Benz	2024	A qualitative study assessing allied health provider perceptions of telepractice functionality in therapy delivery for people with disability	May need to be removed due to non-specificity of disability with paediatric populations	https://doi.org/10.1111/hex.13988	(Benz et al., 2024)	Various	Behaviour Support Practitioners Occupational Therapists Physiotherapists Speech Pathologists Nurses Other	Qualitative	Phenomenological		Thematic Analysis	Semi-Structured Interviews		13	Not Provided	Not Provided	Not Provided	Not Provided		Not specified
1	Evans	2017	The Social Worker as Transdisciplinary Professional: A Reflective Account	May need to be removed due to non-specificity of disability.	https://doi.org/10.1080/0312407X.2016.1265997	(Evans, 2017)	Social Workers		Qualitative	Reflective Account		Reflective Practice	Reflective Account		1	Not Provided	Not Provided	Not Provided	Not Provided		Not specified		Not provided	Not provided	Childhood, Early (0-8)
1	Fisher	2024	Positive behaviour support under the National Disability Insurance Scheme in Australia: Barriers, enablers and support needs from the perspective of practitioners	May need to be removed due to non-specificity of disability or paediatric populations	https://doi.org/10.1002/ajs4.316	(Fisher et al., 2024)	Behaviour Support Practitioners		Qualitative	Exploratory		Thematic Analysis	Survey		392	Not Provided	Not Provided	Not Provided	Not Provided		Not specified		Not provided	Not provided	Unstated
1	Foley	2021	Impact of transition to an individualised funding model on allied health support of participation opportunities	May need to be removed due to non-specificity of disability.	https://doi.org/10.1080/09638288.2020.1725157	(Foley et al., 2021)	Various	Speech Pathologists Occupational Therapists Physiotherapists	Qualitative	Action Research Design		Thematic Analysis	Semi-Structured Interviews Project Advisory Group Meetings Workshop		8	Not Provided	Not Provided	Not Provided	Not Provided		Not specified		Not provided	Not provided	Child (no further details)
1	Garcia-Melgar	2022	Collaborative team approaches to supporting inclusion of children with disability in mainstream schools: A co-design study	May need to be removed due to non-specificity of disability.	https://doi.org/10.1016/j.ridd.2022.104233	(Garcia-Melgar et al., 2022)	Various	Speech Pathologists Occupational Therapists	Qualitative	Co-Design Research Method		Interpretive Description	Workshops		12	Not Provided	Not Provided	Not Provided	Not Provided		Not specified		8	9	Childhood, Mid (6-10)	Practice
1	Green	2024	Do Service Providers Play a Market Stewardship Role in Social Care Quasi-Markets and Should They?	Providers not adequately specified	https://doi.org/10.1177/00953997241240070	(Green et al., 2024)	Providers - Not further specified
1	Hyett	2020	Evaluation of a Codesign Method Used to Support the Inclusion of Children With Disability in Mainstream Schools	May need to be removed due to non-specificity of disability.	https://doi.org/10.1177/1609406920924982	(Hyett et al., 2020)	Various	Occupational Therapists Speech Pathologists	Multiple Methods	Evaluative		Qual: Process Coding and Thematic Analysis Quant: Descriptive	Workshops (Qual) Survey (Qual and Quant) Semi-Structured Interviews (Qual)		4	Not Provided	Not Provided	Not Provided	Not Provided		Not specified		Not provided	Not provided	School aged (5-18)
1	Jackson	2023	Assessing children's vocabulary: An exploratory cross-sectional survey of speech-language pathologists.	Uses non-Australia residing SLPs	https://doi.org/10.1080/17549507.2022.2140827	(Jackson et al., 2023)	Speech Pathologists		Multiple Methods	Cross-sectional		Quant: Descriptive, cross-sectional, exploratory Qual: Qualitative Content Analysis	Survey		83	Cannot Calculate	Not Provided	Not Provided	Not Provided	Years of experience (counts in ranges)
1	Leif	2023	‘Stakeholders are almost always resistant’: Australian behaviour support practitioners’ perceptions of the barriers and enablers to reducing restrictive practices	One reference to child sans disability, may need to be removed due to non-specificity of age and disabilities	https://doi.org/10.1080/20473869.2022.2116908	(Leif et al., 2023)	Various	Behaviour Support Practitioners Applied Behaviour Analysis Practitioners Counsellors Psychologists Occupational Therapists Social Workers Speech Pathologists	Qualitative	Phenomenological		Thematic Analysis	Survey		109	Not Provided	Not Provided	Not Provided	Not Provided		Not specified		Not provided	Not provided
1	McFerran	2024	Music Therapy in Australian Educational Settings: A Survey of Current Practice.	May need to be removed due to non-specificity of disability.	https://search.ebscohost.com/login.aspx?direct=true&AuthType=sso&db=cul&AN=183154911&site=ehost-live&scope=site&custid=s6967740	(McFerran & Steele, 2024)	Music Therapists		Mixed Methods	Phenomenological		Quant: Descriptive Qual: ?	Survey Semi-Structured Interviews		20	Not Provided	Not Provided	Not Provided	Not Provided		Not specified		Not provided	Not provided	School aged (5-18)	Practice
1	Nelson	2025	Facilitators and barriers of accessing community health services for children in the early years: An Australian qualitative study	Providers not adequately specified	https://doi.org/10.1016/j.pedn.2025.01.009	(Nelson et al., 2025)	Providers - Not further specified		Qualitative	Exploratory		Thematic Analysis	Focus Groups
1	Nickless	2023	The million-dollar question: What are the ethical considerations of public funding provisions for Australian speech-language pathologists engaged in independent practice?	Nickless et al. studies appear to be the same study in different formats	https://doi.org/10.1080/22087168.2023.12370392	(Nickless et al., 2023b)	Speech Pathologists		Qualitative	Exploratory		Thematic Analysis	Semi-Structured Interviews		20	Not Provided	Not Provided	Cannot Calculate	Cannot Calculate	Independent practice experience (counts in ranges)	Not specified		Not provided	Not provided	Child or Adolescent	Ongoing Therapy
1	Wilson	2020	A national survey of nurses who care for people with intellectual and developmental disability	May need to be removed due to focus on adult (18-64) participants	https://search.informit.org/doi/10.3316/informit.251135205244472	(Wilson et al., 2020)	Nurses		Quantitative	Cross-sectional		Descriptive and Inferential Data Analysis	Survey		101	Not Provided	Not Provided	Not Provided	Not Provided		Intellectual Disability Developmental Disability		Not provided	Not provided	Child, no further specificity	Practice
1	Wright	2019	Barriers and facilitators to physical activity participation for children with physical disability: comparing and contrasting the views of children, young people, and their clinicians.	May need to be removed due to focus on physical disabilities	https://doi.org/10.1080/09638288.2018.1432702	(Wright et al., 2019)	Various	Physiotherapists Occupational Therapists Allied Health Assistants	Qualitative	Exploratory (Qualitative)		Qualitative Content Analysis	Semi-Structured Interviews		6	7.83	7	2	20		Cerebral Palsy ABI or Brain Tumor Autism Intellectual Disability Other	Other: Muscular dystrophy Chromosomal Abnormalities Spinal Muscular Atrophy	10	17	Childhood, Late + Adolescents	Intervention
1	Cann-Milland	2021	Exploring Family Service Providers Perceptions of Working with Recoupled Parents in Stepfamilies	Potential Removal - more focus on stepfamily dynamics than therapy / NDIS	https://doi.org/10.1177/0192513X20959109	(Cann-Milland et a., 2021)	Various	Social Workers Family Therapist Early Intervention Professional	Qualitative	Phenomenological		Thematic Analysis	Semi-Structured Interviews		4	Not Provided	Not Provided	Not Provided	Not Provided	Years in Current Role	Autism		Not provided	Not provided	Child or Adolescent	Ongoing Therapy
1	Hunt	2023	Assessing children to identify developmental coordination disorder: A survey of occupational therapists in Australia	Potential removal - Cannot find useable outcomes	https://doi.org/10.1111/1440-1630.12864	(Hunt et al., 2023)	Occupational Therapists		Quantitative	Cross-sectional		Descriptive Univariate Logistic Regression Multivariable Logistic Regression	Survey (Online)		175	Cannot Calculate	Not Provided	Cannot Calculate	Cannot Calculate	Years of experience: In occupational therapy In paediatric occupational therapy Counts provided in ranges	Developmental Coordination Disorder	Autism ADHD Sensory Processing difficulties Global Developmental Delay Handwriting difficulties Learning difficulties Developmental Coordination Disorder/ Dyspraxia Speech and/or language difficulties Intellectual Disability Genetic disorders Mental Health disorders Cerebral Palsy Acquired Brain Injury Spinal Cord Injury Sensory Impairment (Vision/Hearing) Eating Disorder Other	0	19+	Child or Adolescent	Ongoing Therapy
1	Enoka	2022	An Early Career Music Therapist's Reflections on the Neurodiversity Paradigm and Implications for Advocating for Neurodivergent Participants through Reporting for NDIS: Small Steps in an Agonistic Journey	Does not meet the criteria for concept - primarily talking about language use and ableistic language framing.	https://www.proquest.com/scholarly-journals/early-career-music-therapists-reflections-on/docview/2782965487/se-2?accountid=8203	(Enoka, 2022)	Music Therapists		Qualitative	Reflective Account	Demonstrate and reflect on how working with neurodivergent clients has impacted how a music therapist works with those clients	Internal Reflections	Vignettes	Reflections on changing language	1	3	N/A	N/A	N/A		Neurodivergent	Autism	8	8	Childhood, Early to Mid (0-8)	Practice	Client is a hypothetical vignette
1	Dew	2014	Local therapy facilitators working with children with developmental delay in rural and remote areas of western New South Wales, Australia: The 'Outback' service delivery model	Participants predate NDIS	https://doi.org/10.1002/j.1839-4655.2014.tb00315.x	(Dew et al, 2014)	Various	Therapy Facilitators/ Allied Health Assistants Speech Pathologists Occupational Therapists	Qualitative	Case Study (two stage)	Describe some benefits and barriers to using Individual Funding to access therapy services in rural areas	Thematic Analysis Constant Comparative Analysis	Focus Groups Semi-Structured Interviews	Purposefully made survey questionaire	14	Not Provided	Not Provided	Not Provided	Not Provided		Developmental Delays		0	6	Childhood, Early to Mid (0-8)		Ongoing Therapy
2	Dew	2013	Carer and service providers' experiences of individual funding models for children with a disability in rural and remote areas.	Participants predate NDIS	https://doi.org/10.1111/hsc.12032	(Dew et al, 2013)	Various	Therapists - Not further specified	Qualitative	Phenomenological	Participant perceptions of a therapy facilitation service model in rural settings.	Thematic Analysis Constant Comparative Analysis	Focus Groups Interviews	Purposefully made interview questions	27	Not Provided	Not Provided	Not Provided	Not Provided		Autism Cerebral Palsy		2	8	Childhood, Early to Mid (0-8)		Practice
