# Supplementary material for: A Scoping Review of Therapy Provision Under the National Disability Insurance Scheme: Provider‐Identified Barriers and Facilitators
Source: J Appl Res Intellect Disabil. 2026 Jul 10;39(4):e70278. doi: 10.1111/jar.70278 (PMC13354713; doi:10.1111/jar.70278)
Supplement: Supplementary file 5 — Table S4: Mixed Methods Appraisal Tool. [file JAR-39-e70278-s001.xlsx]

## Sheet: Header Page
Supplementary Table 4. Mixed Methods Appraisal Tool
Sheet 1	Header Page
Sheet 2	Instructions for conducting appraisal using MMAT
Sheet 3	MMAT appraisal (consolidated) for qualitative studies.
Sheet 4	MMAT appraisal (consolidated) for Quantitative RCT studies.
Sheet 5	MMAT appraisal (consolidated) for Quantitative Non-Random studies.
Sheet 6	MMAT appraisal (consolidated) for Quantitative Descriptive studies.
Sheet 7	MMAT appraisal (consolidated) for Mixed Methods studies.
Sheet 8	MMAT appraisal of studies by co-authors for comparison and consensus.
Sheet 9	Original MMAT appraisal tool.

## Sheet: Qualitative
				SCREENING QUESTIONS		Further appraisal may not be feasible or appropriate when the answer is ‘No’ or ‘Can’t tell’ to one or both screening questions.	1. QUALITATIVE STUDIES					COMMENTS
RefID	First author	Year	Citation	S1. Are there clear research questions?	S2. Do the collected data allow to address the research questions?		1.1. Is the qualitative approach appropriate to answer the research question?	1.2. Are the qualitative data collection methods adequate to address the research question?	1.3. Are the findings adequately derived from the data?	1.4. Is the interpretation of results sufficiently substantiated by data?	1.5. Is there coherence between qualitative data sources, collection, analysis and interpretation?
	Arns	2019	Arns, B., & Thompson, G. A. (2019). Music therapy teaming and learning: How transdisciplinary experience shapes practice in a specialist school for students with autism. Australian Journal of Music Therapy, 30, 31–52. https://search.informit.org/doi/10.3316/informit.883357605759671	Yes	Yes		Yes	Yes	Yes	Yes	Yes
	Barr	2024	Jalaludin, B., Lawson, K., Liaw, S.-T., Lingam, R., Page, A., Lam-Cassettari, C., Boydell, K., Lin, P.-I., Katz, I., Dadich, A., Raman, S., … Lin, D. P. (2024). Family member and service provider experiences and perspectives of a digital surveillance and service navigation approach in multicultural context: A qualitative study in identifying the barriers and enablers to Watch Me Grow-Electronic (…	Yes	Yes		Yes	Yes	Yes	Yes	Yes
	Boaden	2021	Boaden, N., Purcal, C., Fisher, K., & Meltzer, A. (2020). Transition Experience of Families with Young Children in the Australian National Disability Insurance Scheme (NDIS). Australian Social Work, 74(3), 294–306. https://doi.org/10.1080/0312407X.2020.1832549	Yes	Yes	S1. Not a research question per se, but objective to explore experiences.	Yes	Yes	Yes	Yes	Yes
	Chan	2023	Chan, W. T., Chong, C. L. E., Goh, Z. M., Ling, C. X. X., Tong, R., Davey, M., & Black, M. H. (2023). Realist evaluation of a transdisciplinary mealtime management service for autistic children. Autism, 27(6), 1547-1559. https://doi.org/10.1177/13623613221140717	Yes	Yes		Yes	Yes	Yes	Yes	Yes
	D'Arcy	2022	D'Arcy, E., Evans, K., Afsharnejad, B., Milbourn, B., Whitehouse, A. J. O., Bölte, S., & Girdler, S. (2022). Australian Clinicians’ Considerations When Choosing an Assessment of Functioning Tool for Children with Neurodevelopmental Conditions. Advances in Neurodevelopmental Disorders, 6, 420-425. https://doi.org/10.1007/s41252-022-00292-4	Yes	Yes		Yes	Yes	Yes	Yes	Yes
	Dintino	2019	Dintino, R., Wakely, L., Wolfgang, R., Wakely, K. M., & Little, A. (2019). Powerless facing the wave of change: The lived experience of providing services in rural areas under the National Disability Insurance Scheme. Rural and Remote Health, 19(3). https://doi.org/10.22605/RRH5337	Yes	Yes		Yes	Yes	Yes	Yes	Yes
	Gavidia-Payne	2024	Gavidia-Payne, S., Rossell, R., Bull, K., & Forster, J. (2024). The changing narrative of early childhood intervention in Australia: Service providers’ perspectives on the implementation of the National Disability Insurance Scheme. Children and Youth Services Review, 157, 107375. Ovid Emcare <2021 to 2025 Week 10>. https://doi.org/10.1016/j.childyouth.2023.107375	Yes	Yes		Yes	Yes	Yes	Yes	Yes
	Green	2020	Green, A., Abbott, P., Luckett, T., Davidson, P. M., Delaney, J., Delaney, P., Gunasekera, H., & DiGiacomo, M. (2020). Collaborating across sectors to provide early intervention for Aboriginal and Torres Strait Islander children with disability and their families: A qualitative study of provider perspectives. Journal of Interprofessional Care, 34(3), 388–399. https://doi.org/10.1080/13561820.2019…	Yes	Yes		Yes	Yes	Yes	Yes	Yes
	Green	2021	Green, A., Abbott, P., Luckett, T., Davidson, P. M., Delaney, J., Delaney, P., Gunasekera, H., & DiGiacomo, M. (2021). ‘It’s quite a complex trail for families now’ – Provider understanding of access to services for Aboriginal children with a disability. Journal of Child Health Care, 25(2), 194–211. https://doi.org/10.1177/1367493520919305	Yes	Yes		Yes	Yes	Yes	Yes	No	1.5 They use both a general inductive approach (inductive thematic analysis), and then overlay it with a Candidacy Framework - but it is unclear why they used both an inductive approach and then a deductive approach, except that after categories were developed in the inductive stage, then it was determined that the candidacy framework was a "suitable sensitising conceptual framework", but this ju…
	Hill	2023	Hill, J., Vogler, J., & Gullo, H. (2023). Occupational therapists’ understanding of supporting physical activity participation when working with children and adolescents: A national survey. Australian Occupational Therapy Journal, 70(3), 303–313. https://doi.org/10.1111/1440-1630.12854	Yes	Yes		Yes	Yes	Yes	Yes	Yes
	Hsiang	2024	Hsiang, C. H. T., Campbell, L., & Tavener, M. (2024). Clinicians’ experiences and perceptions of family therapy in the context of autism. Journal of Family Therapy, 46(4), 423–441. https://doi.org/10.1111/1467-6427.12467	Yes	Yes		Yes	Yes	Yes	Yes	Yes
	Jackson	2022	Jackson, O., Villeneuve, M., & Millington, M. (2022). The experience and role of mentorship for paediatric occupational therapists. Australian Occupational Therapy Journal, 70(1), 86–96. https://doi.org/10.1111/1440-1630.12839	Yes	Yes		Yes	Yes	Yes	Yes	Yes
	Jeremy	2025	Jeremy, J., Spandagou, I., & Hinitt, J. (2025). From individual to inclusive: Exploring the spectrum of service delivery models in occupational therapist—Teacher collaborations. Australian Educational Researcher, 52(2), 941–972. https://doi.org/10.1007/s13384-024-00748-7	Yes	Yes		Yes	Yes	Yes	Yes	Yes
	Johnsson	2019	Johnsson, G., Kerslake, R., & Crook, S. (2019). Delivering allied health services to regional and remote participants on the autism spectrum via video-conferencing technology: Lessons learned. Rural and Remote Health, 19(3), 5358. https://doi.org/10.22605/RRH5358	Yes	Yes		Yes	Yes	Yes	Yes	Yes
	Lee	2018	Lee, J., Teggelove, K., Tamplin, J., Thompson, G., Murphy, M., & McFerran, K. S. (2018). Whose choice?: Exploring multiple perspectives on music therapy access under the national disability insurance scheme. Australian Journal of Music Therapy, 29, 91–115.	Yes	Yes	Not really phrased as a research question, but the intent is clear.	Yes	Yes	Yes	Yes	Yes
	Leong	2025	Leong, H., Smidt, A., Arthur-Kelly, M., & Campbell, L. (2025). Structured observation and informant report assessments in intellectual disability: Reflections of qualified and student speech-language pathologists. International Journal of Speech-Language Pathology, 27(1), 1–13. https://doi.org/10.1080/17549507.2023.2297651	Yes	Yes		Yes	Yes	Yes	Yes	Yes
	Luskin-Saxby	2024	Luskin-Saxby, S., Zimmer-Gembeck, M., Sulek, R., & Paynter, J. (2024). Professional Development and Use of Evidence-Based Practice in Autism Early Intervention. Journal of Early Intervention, 46(1), 94–112. https://doi.org/10.1177/10538151231159638	Yes	Yes		Yes	Yes	Yes	Yes	Yes
	Moir	2022	Moir, E. M. A., Turpin, M. J., & Copley, J. A. (2022). New Graduates’ Experiences in Paediatric Private Practice: Learning to Make Intervention Decisions. Canadian Journal of Occupational Therapy, 89(4), 395–405. https://doi.org/10.1177/00084174221102716	Yes	Yes		Yes	Yes	Yes	Yes	Yes
	Nickless	2023	Nickless, T., Gold, L., Dowell, R., & Davidson, B. (2023). Public purse, private service: The perceptions of public funding models of Australian independent speech-language pathologists. International Journal of Speech-Language Pathology, 25(3), 462–478. https://doi.org/10.1080/17549507.2023.2213864	Yes	Yes		Yes	Yes	Yes	Yes	Yes
	Paton	2019	Paton, K., & Hiscock, H. (2019). Strengthening care for children with complex mental health conditions: Views of Australian clinicians. PLoS One, 14(4). https://doi.org/10.1371/journal.pone.0214821	Yes	Yes		Yes	Yes	Yes	Yes	Yes
	Philpott-Robinson	2024	Philpott-Robinson, K., Haracz, K., Blackwell, D., Mallise, C., Leonard, C., Lane, A., & Wales, K. (2024). The experiences of occupational therapists supporting children with self-regulation needs: A qualitative descriptive study. Australian Occupational Therapy Journal, 71(6), 1041–1058. https://doi.org/10.1111/1440-1630.12985	Yes	Yes		Yes	Yes	Yes	Yes	Yes
	Pinney	2022	Pinney, F. (2022). Neurodivergent-affirming therapeutic arts practice. Journal of Creative Arts Therapies, 17(2). https://www.jocat-online.org/a-22-pinney	Yes	Yes	S1. Technically, no research question, as it is more a case study / reflective piece on approach to therapeutic practice.	Yes	Yes	Yes	Yes	Yes	1.5. A somewhat eclectic piece, so it is difficult to say; however, the discussion of the therapeutic outcomes seems concordant.
	Ryan	2024	Ryan, G., Watchorn, V., & Evans, S. (2024). Occupational therapy experiences of interprofessional collaboration in the support of autistic children. Australian Occupational Therapy Journal, 71(6), 1028–1040. https://doi.org/10.1111/1440-1630.12982	Yes	Yes		Yes	Yes	Yes	Yes	Yes
	Son	2019	Son, J., Debono, D., Leitner, R., Lenroot, R., & Johnson, J. (2019). Pass the parcel: Service provider views on bridging gaps for youth with dual diagnosis of intellectual disability and mental health disorders in regional areas. Journal of Paediatrics and Child Health, 55(6), 666–672. https://doi.org/10.1111/jpc.14266	Yes	Yes		Yes	Yes	Yes	Yes	Yes
	Sulek	2024	Sulek, R., Robertson, J., Goodall, E., Liew, A. W.-C., Pillar, S., Upson, G., Whitehouse, A. J. O., Wicks, R., & Trembath, D. (2024). Support Preferences and Clinical Decision Support Systems (CDSS) in the Clinical Care of Autistic Children: Stakeholder Perspectives. Advances in Neurodevelopmental Disorders. https://doi.org/10.1007/s41252-024-00410-4	Yes	Yes		Yes	Yes	Yes	Yes	Yes
	Trembath	2016	Trembath, D., Hawtree, R., Arciuli, J., & Caithness, T. (2016). What do speech-language pathologists think parents expect when treating their children with autism spectrum disorder? International Journal of Speech-Language Pathology, 18(3), 250–258. https://doi.org/10.3109/17549507.2016.1139625	Yes	Yes		Yes	Yes	Yes	Yes	Yes
	Vlcek	2020	Vlcek, S., Somerton, M., & Rayner, C. (2020). Collaborative Teams: Teachers, Parents, and Allied Health Professionals Supporting Students With Autism Spectrum Disorder in Mainstream Australian Schools. Australasian Journal of Special and Inclusive Education, 44(2), 102–115. doi:10.1017/jsi.2020.11	Yes	Yes		Yes	Yes	Yes	Yes	Yes
	Whitehead	2022	Whitehead, R., Hopkins, L., Kehoe, M., & Pedwell, G. (2022). Preparing a workforce across sectors: Staff experiences of developing an Australian first, mental health and intellectual disability initiative for youth (MHIDI-Y). Journal of Mental Health Training, Education and Practice, 17(3), 230–241. https://doi.org/10.1108/JMHTEP-06-2021-0067	Yes	Yes		Yes	Yes	Yes	Yes	Yes
	Young	2021	Young, D., Reynolds, J., Tonmukayakul, U., Carter, R., Swift, E., Williams, K., … Gibbs, L. (2022). An intervention to improve the self-efficacy of key workers to support parental wellbeing at an early childhood intervention service in Australia: a stepped wedged randomized cluster trial. Disability and Rehabilitation, 45(19), 3046–3058. https://doi.org/10.1080/09638288.2022.2117865	Yes	Yes		Yes	Yes	Yes	Yes	Yes
	Zagler	2024	Zagler, J., Yu, N., & Cleland, A. (2024). “The system allows for it to happen”: The experiences of human service workers in engaging with Aboriginal participants of the National Disability Insurance Scheme. Disability and Rehabilitation. https://doi.org/10.1080/09638288.2024.2388874	Yes	Yes		Yes	Yes	Yes	Yes	Yes
	Campbell	2025	Campbell, L., Ryan, G., Watchorn, V., & Evans, S. (2025). Health Professionals’ Experiences of Interprofessional Collaboration When Supporting Autistic Children and Their Families in Australia. Health & Social Care in the Community, 1361927. https://doi.org/10.1155/hsc/1361927	Yes	Yes		Yes	Yes	Yes	Yes	Yes
	Edwards	2025	Edwards, C., Cai, R. Y., Love, A., White, L. M., Harris, K., Brooker, K., Kendall, E., & Gibbs, V. (2025). "Beyond the “service cliff”: experiences of an inclusive postschool transition program for autistic youth with intellectual disability". Advances in Autism, 11(4), 385–399. https://doi.org/10.1108/AIA-06-2025-0053	Yes	Yes		Yes	Yes	Yes	Yes	Yes
	Kerimofski	2025	Kerimofski, K. L., Panton, K. R., Tan, G. K. Y., & Pestell, C. F. (2025). Fetal alcohol spectrum disorder identification in Australia: A qualitative analysis of perspectives from psychologists and individuals with lived and living experience. Alcohol: Clinical and Experimental Research, 49(5), 1042–1052. https://doi.org/10.1111/acer.70040	Yes	Yes		Yes	Yes	Yes	Yes	Yes
	Newton	2025	Newton, C., Hudry, K., Aulich, A., Bent, C., Constantine, C., Franks, K., Goonetilleke, N., Green, C., Ijaz, R., Ma, E., Patel, K., Said, H., Wang, R., Wood, S., & Smith, J. (2025). “Individualisation is key”: Autism intervention professionals’ experiences of working with minority ethnic families in Australia. Research in Autism, 126, 202655. https://doi.org/10.1016/j.reia.2025.202655	Yes	Yes		Yes	Yes	Yes	Yes	Yes
	Pellicano	2025	Pellicano, E., Bent, C. A., Iacono, T., Capes, K., Upson, S., & Hudry, K. (2025). ‘You feel part of something bigger’: Stakeholders’ experiences of a long-term community–academic participatory research partnership. Autism, 29(11), 2818-2831. https://doi.org/10.1177/13623613251348485	Yes	Yes		Yes	Yes	Yes	Yes	Yes
	Rees	2026	Rees, L., Woodward-Kron, R., & Munsie, M. (2026). Who am I to take hope away? – A qualitative study of clinicians’ experiences with patient and family enquiries about unproven therapies. Patient Education and Counseling, 142, 109413. https://doi.org/10.1016/j.pec.2025.109413	Yes	Yes	More aims than research questions, but aims are clear.	Yes	Yes	Yes	Yes	Yes
	Stubbs	2025	Stubbs, T., Pickard, A., Carter, E., Thomas, S., Davies, J., Evans, R., Hopp, D., Casburn, K., Esgin, T., Angell, B, Elliott, E. J., & Martiniuk, A. (2025). The Marurra-U Partnership: providing a hybrid, multidisciplinary, wraparound model of care for Aboriginal children living with complex needs in the remote Fitzroy Valley, Australia. BMC Health Services Research, 25, 1309. https://doi.org/10.1…	Yes	Yes	More aims than research questions, but aims are clear.	Yes	Yes	Yes	Yes	Yes
* multiple methods	Kefford	2025	Kefford, J., Packer, R. L., Netting, M., Ward, E. C., & Marshall, J. (2025). Current Practices and Recommendations for Children with Food Allergies and Feeding Behaviours: Insights from a Survey Among Australian Health Professionals. Children, 12(7), 905. https://doi.org/10.3390/children12070905	Yes	Yes	More aims than research questions, but aims are clear.	Yes	Yes	Yes	Yes	Yes

## Sheet: Quant RCT
				SCREENING QUESTIONS		Further appraisal may not be feasible or appropriate when the answer is ‘No’ or ‘Can’t tell’ to one or both screening questions.	2. RANDOMIZED CONTROLLED TRIALS					COMMENTS
RefID	First author	Year	Citation	S1. Are there clear research questions?	S2. Do the collected data allow to address the research questions?		2.1. Is randomization appropriately performed?	2.2. Are the groups comparable at baseline?	2.3. Are there complete outcome data?	2.4. Are outcome assessors blinded to the intervention provided?	2.5 Did the participants adhere to the assigned intervention?

## Sheet: Quant non-random
				SCREENING QUESTIONS			3. NON-RANDOMIZED STUDIES					COMMENTS
RefID	First author	Year	Citation	S1. Are there clear research questions?	S2. Do the collected data allow to address the research questions?	Further appraisal may not be feasible or appropriate when the answer is ‘No’ or ‘Can’t tell’ to one or both screening questions.	3.1. Are the participants representative of the target population?	3.2. Are measurements appropriate regarding both the outcome and intervention (or exposure)?	3.3. Are there complete outcome data?	3.4. Are the confounders accounted for in the design and analysis?	3.5. During the study period, is the intervention administered (or exposure occurred) as intended?		Notes / Calculations
	Young	2023	Young, D., Reynolds, J., Tonmukayakul, U., Carter, R., Swift, E., Williams, K., McDonald, R., Reddihough, D., Carracher, R., Ireland, P., Tracy, J., Kenyon, C., & Gibbs, L. (2023). An intervention to improve the self-efficacy of key workers to support parental wellbeing at an early childhood intervention service in Australia: A stepped wedged randomized cluster trial. Disability and Rehabilitatio…	Yes	Yes		Yes	Yes	No	Can't tell	Yes	3.3 No staff drop off reported, however, "the final survey was completed by 76% of parents". Overall attrition is 13%. 3.4 They needed to explicitly discuss this in their design and analyses. One confounder might be the gender of the sample, for example - most were mothers. 3.5 Despite difficulties in training delivery etc ultimately the intervention (which was only a 1-day training program) was …		Staff n = 42 (no attrition reported) Parents n = 45 (76% completed final survey = 45*.76 = 34)	Total attrition = (42 + 34) / (42 + 45)	Total retained	0.873563

## Sheet: Quant Descriptive
				SCREENING QUESTIONS		Further appraisal may not be feasible or appropriate when the answer is ‘No’ or ‘Can’t tell’ to one or both screening questions.	4. QUANTITATIVE DESCRIPTIVE STUDIES					COMMENTS
RefID	First author	Year	Citation	S1. Are there clear research questions?	S2. Do the collected data allow to address the research questions?		4.1. Is the sampling strategy relevant to address the research question?	4.2. Is the sample representative of the target population?	4.3. Are the measurements appropriate?	4.4. Is the risk of nonresponse bias low?	4.5. Is the statistical analysis appropriate to answer the research question?
	Cashin	2022a	Cashin, A., Pracilio, A., Buckley, T., Kersten, M., Trollor, J., Morphet, J., Howie, V., Griffin, K., & Wilson, N. (2022a). A survey of Registered Nurses’ educational experiences and self-perceived capability to care for people with intellectual disability and/or autism spectrum disorder. Journal of Intellectual & Developmental Disability, 47(3), 227–239. https://doi.org/10.3109/13668250.2021.196…	Yes	Yes		Yes	Yes	Yes	No	Yes	Both Cashin studies used the same data. Whilst I think the non-response bias is low, it is not reported, and the use of snowball sampling means it is difficult to tell if there were eligible potential participants who did not respond to the survey in a systematic way.
	Cashin	2022b	Cashin, A., Pracilio, A., Buckley, T., Morphet, J., Kersten, M., Trollor, J., Griffin, K., Bryce, J., & Wilson, N. (2022b). A cross-practice context exploration of nursing preparedness and comfort to care for people with intellectual disability and autism. Journal of Clinical Nursing, 31(19–20), 2971–2980. https://doi.org/10.1111/jocn.16131	Yes	Yes		Yes	Yes	Yes	No	Yes	Both Cashin studies used the same data. Whilst I think the non-response bias is low, it is not reported, and the use of snowball sampling means it is difficult to tell if there were eligible potential participants who did not respond to the survey in a systematic way.
	McInerney	2020	McInerney, M., Reddihough, D. S., Carding, P. N., & Imms, C. (2020). Drooling in children with neurodisability: A survey of Australian speech–language pathologists’ practice. International Journal of Speech-Language Pathology, 22(5), 601–609. https://doi.org/10.1080/17549507.2020.1729860	Yes	Yes		Yes	Yes	Yes	Yes	Yes
	Cashin	2025	Cashin, A., Pracilio, A., Buckley, T., Griffin, K., Trollor, J. N., & Wilson, N. J. (2025). A Cross-Sectional Survey of Reasonable Adjustments of Registered Nurse Care as an Example of Person-Centred Care for People With Autism and/or Intellectual Disability in Australia. Journal of Policy and Practice in Intellectual Disabilities, 22(2), e70012. https://doi.org/10.1111/jppi.70012	Yes	Yes		Yes	Yes	Yes	Yes	Yes
* multiple methods	Kefford	2025	Kefford, J., Packer, R. L., Netting, M., Ward, E. C., & Marshall, J. (2025). Current Practices and Recommendations for Children with Food Allergies and Feeding Behaviours: Insights from a Survey Among Australian Health Professionals. Children, 12(7), 905. https://doi.org/10.3390/children12070905	Yes	Yes		Yes	Yes	Yes	No	Yes	4.4. - Survey was distributed widely, so non-response cannot be measured adequately; however, of the 141 surveys returned, 43 were excluded due to incomplete data (even with the caveat that "only surveys with >50% completion were included in the final analysis").

## Sheet: Mixed Methods
				SCREENING QUESTIONS		Further appraisal may not be feasible or appropriate when the answer is ‘No’ or ‘Can’t tell’ to one or both screening questions.	5. MIXED METHODS STUDIES					COMMENTS
RefID	First author	Year	Citation	S1. Are there clear research questions?	S2. Do the collected data allow to address the research questions?		5.1. Is there an adequate rationale for using a mixed methods design to address the research question?	5.2. Are the different components of the study effectively integrated to answer the research question?	5.3. Are the outputs of the integration of qualitative and quantitative components adequately interpreted?	5.4. Are divergences and inconsistencies between quantitative and qualitative results adequately addressed?	5.5. Do the different components of the study adhere to the quality criteria of each tradition of the methods involved?
	Britt	2025	Britt, K., O’Connor, B., Babic, R., Knight, S., & Imms, C. (2025). Delivering family centred services in child-onset disability: A mixed methods approach to understanding health professionals’ experiences and approaches. Disability and Rehabilitation. https://doi.org/10.1080/09638288.2024.2449399	Yes	Yes		Yes	Yes	Yes	Yes	Yes
	D'Arcy	2023	D’Arcy, E., Evans, K., Afsharnejad, B., Milbourn, B., Bölte, S., & Girdler, S. (2023). Assessing functioning for individuals with neurodevelopmental conditions: Current clinical practice in Australia. Australian Occupational Therapy Journal, 70(1), 43–60. https://doi.org/10.1111/1440-1630.12834	Yes	Yes		Yes	Yes	Yes	Yes	Yes
	Evans	2024	Evans, S., Lucas, B. R., Monds, L. A., & Montebello, M. (2024). Identifying and responding to fetal alcohol spectrum disorder in child and family health: Lessons from an exploratory mixed methods study. Drug and Alcohol Review, 43(6), 1505-1514. https://doi.org/10.1111/dar.13917	Yes	Yes		Yes	Yes	Yes	No	Yes
	Gaffney	2024	Gaffney, T., Newbury, J., Sutherland, D., & Macrae, T. (2024). Speech-language pathologists’ practices and perceptions of parent involvement in paediatric services funded by the NDIS in Australia. International Journal of Speech-Language Pathology, 26(6), 890–901. https://doi.org/10.1080/17549507.2023.2281222	Yes	Yes		No	Yes	Yes	Yes	Yes	5.1 No reason is given for the mixed-methods design.
	Grace	2025	Grace, R., Woodrow, C., Johnston, C., Ballantyne, C., Townley, C., & Faraj, L. (2025). Check-Ups Before School: Accessible, Collaborative and Integrated Health and Education in Early Childhood for Families Experiencing Economic Disadvantage in Australia. Health & Social Care in the Community, 2025. https://doi.org/10.1155/hsc/8859999	Yes	Yes		Yes	Yes	Yes	Yes	Yes
	Hines	2019	Hines, M., Bulkeley, K., Dudley, S., Cameron, S., & Lincoln, M. (2019). Delivering Quality Allied Health Services to Children with Complex Disability via Telepractice: Lessons Learned from Four Case Studies. Journal of Developmental and Physical Disabilities, 31(5), 593–609. https://doi.org/10.1007/s10882-019-09662-8	Yes	Yes		Yes	Yes	Yes	Yes	Yes
	Johnsson	2021	Johnsson, G., & Bulkeley, K. (2021). Practitioner and Service User Perspectives on the Rapid Shift to Teletherapy for Individuals on the Autism Spectrum as a Result of COVID-19. International Journal of Environmental Research and Public Health, 18(22), 11812. https://doi.org/10.3390/ijerph182211812	Yes	Yes		Yes	Yes	Yes	Yes	Yes	5.1 Provides idea as to what the mixed-methods design is doing, which appears to stand in for the why.
	Kerr	2023	Kerr, C., Novak, I., Shields, N., Ames, A., & Imms, C. (2023). Do supports and barriers to routine clinical assessment for children with cerebral palsy change over time? A mixed methods study. Disability & Rehabilitation, 45(6), 1005–1015. https://doi.org/10.1080/09638288.2022.2046874	Yes	Yes		No	Yes	Yes	Yes	Yes	5.1 No reason is given for the mixed-methods design.
	Leif	2020	Leif, E., Jennings, H., Furlonger, B., & Fox, R. (2020). A survey of applied behaviour analysis practitioners in australia: Education, training, and barriers to professional practice. Societies, 10(4). https://doi.org/10.3390/soc10040099	Yes	Yes		Can't tell	Yes	Yes	Yes	Yes	5.1 A reason is given for the cross-sectional survey design, but not an explicit reason for the mixed method approach, with the possible exception that it is because the survey consisted of both closed and open ended questions.
	Mills	2023	Mills, C., Hazeltine, K., Zucco, A., Phan, T., & Baker, E. (2023). Therapist perceptions of barriers to telehealth uptake in children’s occupational therapy. Australian Occupational Therapy Journal, 70(4), 487–499. https://doi.org/10.1111/1440-1630.12875	Yes	Yes		Yes	Yes	Yes	Yes	Yes
	Mozolic-Staunton	2021	Mozolic-Staunton, B., Barbaro, J., Yoxall, J., & Donelly, M. (2021). Monitoring children’s development in early childhood education settings to promote early detection of autism. Australasian Journal of Early Childhood, 46(2), 163–178. https://doi.org/10.1177/1836939121998085	Yes	Yes		No	Yes	Yes	Yes	Yes	5.1 No reason is given for the mixed-methods design.
	Graham	2025	Graham, K., Ostojic, K., Johnston, L., Dutia, I., Barnes-Keoghan, E., & Clutterbuck, G. L. (2025). Swimming for Children with Disability: Experiences of Rehabilitation and Swimming Professionals in Australia. International Journal of Environmental Research and Public Health, 22(11), 1633. https://doi.org/10.3390/ijerph22111633	Yes	Yes		Yes	Yes	Yes	Yes	Yes

## Sheet: Combined
DEB	Qualitative
			SCREENING QUESTIONS		Further appraisal may not be feasible or appropriate when the answer is ‘No’ or ‘Can’t tell’ to one or both screening questions.	1. QUALITATIVE STUDIES					COMMENTS
First author	Year	Citation	S1. Are there clear research questions?	S2. Do the collected data allow to address the research questions?		1.1. Is the qualitative approach appropriate to answer the research question?	1.2. Are the qualitative data collection methods adequate to address the research question?	1.3. Are the findings adequately derived from the data?	1.4. Is the interpretation of results sufficiently substantiated by data?	1.5. Is there coherence between qualitative data sources, collection, analysis and interpretation?			Qualitative
Green	2021	Green, A., Abbott, P., Luckett, T., Davidson, P. M., Delaney, J., Gunasekera, H., & DiGiacomo, M. (2020). ‘It’s quite a complex trail for families now’ – Provider understanding of access to services for Aboriginal children with a disability. Journal of Child Health Care, 25(2), 194-211. https://doi.org/10.1177/1367493520919305	Yes	Yes		Yes	Yes	Yes	Yes	No	The study is meant to be derived from an inductive perspective, but thy apply a candidacy framework to results and then do not really return to it transparently in the disussuin.		Total Questions: Screening = 6	Total Questions: Appraisal = 15	Total Questions = 21
Nickless	2023	Nickless, T., Gold, L., Dowell, R., & Davidson, B. (2023). Public purse, private service: The perceptions of public funding models of Australian independent speech-language pathologists. International Journal of Speech-Language Pathology, 25(3), 462–478. https://doi.org/10.1080/17549507.2023.2213864	Yes	Yes		Yes	Yes	Yes	Yes	Yes		Deb	6	14	20
Young	2021	Young, D., Gibbs, L., Gilson, K-M., Williams, K., Reddihough, D., Tracy, J., Tonmukayakul, U., & Carter, R. (2021). Understanding key worker experiences at an Australian Early Childhood Intervention Service. Health and Social Care in the Community, 29, e269-e278. https://doi.org/10.1111/hsc.13350	Yes	Yes		Yes	Yes	Yes	Yes	Yes		Mark	6	14	20
Mark	Qualitative														Total Agreed	21
Green	2021	Green, A., Abbott, P., Luckett, T., Davidson, P. M., Delaney, J., Delaney, P., Gunasekera, H., & DiGiacomo, M. (2021). ‘It’s quite a complex trail for families now’ – Provider understanding of access to services for Aboriginal children with a disability. Journal of Child Health Care, 25(2), 194–211. https://doi.org/10.1177/1367493520919305	Yes	Yes		Yes	Yes	Yes	Yes	No	1.5 They use both a general inductive approach (inductive thematic analysis), and then overlay it with a Candidacy Framework - but it is unclear why they used both an inductive approach and then a deductive approach, except that after categories were developed in the inductive stage, then it was determined that the candidacy framework was a "suitable sensitising conceptual framework", but this ju…
Nickless	2023	Nickless, T., Gold, L., Dowell, R., & Davidson, B. (2023). Public purse, private service: The perceptions of public funding models of Australian independent speech-language pathologists. International Journal of Speech-Language Pathology, 25(3), 462–478. https://doi.org/10.1080/17549507.2023.2213864	Yes	Yes		Yes	Yes	Yes	Yes	Yes
Young	2021	Young, D., Reynolds, J., Tonmukayakul, U., Carter, R., Swift, E., Williams, K., … Gibbs, L. (2022). An intervention to improve the self-efficacy of key workers to support parental wellbeing at an early childhood intervention service in Australia: a stepped wedged randomized cluster trial. Disability and Rehabilitation, 45(19), 3046–3058. https://doi.org/10.1080/09638288.2022.2117865	Yes	Yes		Yes	Yes	Yes	Yes	Yes
DEB	Quantitative
			SCREENING QUESTIONS		Further appraisal may not be feasible or appropriate when the answer is ‘No’ or ‘Can’t tell’ to one or both screening questions.	4. QUANTITATIVE DESCRIPTIVE STUDIES					COMMENTS
First author	Year	Citation	S1. Are there clear research questions?	S2. Do the collected data allow to address the research questions?		4.1. Is the sampling strategy relevant to address the research question?	4.2. Is the sample representative of the target population?	4.3. Are the measurements appropriate?	4.4. Is the risk of nonresponse bias low?	4.5. Is the statistical analysis appropriate to answer the research question?			Quantitative
Cashin	2022	Cashin, A., Pracilio, A., Buckley, T., Kersten, M., Trollor, J., Morphet, J., Howie, V., Griffin, K., & Wilson, N. J. (2022). A survey of Registered Nurses’ educational experiences and self-perceived capability to care for people with intellectual disability and/or autism spectrum disorder. Journal of Intellectual & Developmental Disability, 47(3), 227-239. https://doi.org/10.3109/13668250.2021.1…	Yes	Yes		Yes	Yes	Yes	No	Yes	Used an element of snowball sampling so response rates are not easy to determine		Total Questions: Screening = 2	Total Questions: Appraisal = 5	Total Questions = 7
Mark	Quantitative											Deb	2	4	6
Cashin	2022a	Cashin, A., Pracilio, A., Buckley, T., Kersten, M., Trollor, J., Morphet, J., Howie, V., Griffin, K., & Wilson, N. (2022a). A survey of Registered Nurses’ educational experiences and self-perceived capability to care for people with intellectual disability and/or autism spectrum disorder. Journal of Intellectual & Developmental Disability, 47(3), 227–239. https://doi.org/10.3109/13668250.2021.196…	Yes	Yes		Yes	Yes	Yes	Can't tell	Yes	Both Cashin studies used the same data. Whilst I think the non-response bias is low, it is not reported, and the use of snowball sampling means it is difficult to tell if there were eligible potential participants who did not respond to the survey in a systematic way.	Mark	2	4	6			Total Questions	35
															Total Agreed	6		Total Agreed Upon Ratings	33
DEB	Mixed Methods																	IRR Score - Deb/Mark	0.942857
			SCREENING QUESTIONS		Further appraisal may not be feasible or appropriate when the answer is ‘No’ or ‘Can’t tell’ to one or both screening questions.	5. MIXED METHODS STUDIES					COMMENTS
First author	Year	Citation	S1. Are there clear research questions?	S2. Do the collected data allow to address the research questions?		5.1. Is there an adequate rationale for using a mixed methods design to address the research question?	5.2. Are the different components of the study effectively integrated to answer the research question?	5.3. Are the outputs of the integration of qualitative and quantitative components adequately interpreted?	5.4. Are divergences and inconsistencies between quantitative and qualitative results adequately addressed?	5.5. Do the different components of the study adhere to the quality criteria of each tradition of the methods involved?			Mixed Methods
Evans	2024	Evans, S., Lucas, B. R., Monds, L. A., & Montebello, M. (2024). Identifying and responding to fetal alcohol spectrum disorder in child and family health: Lessons from an exploratory mixed methods study. Drugs and Alchohol Review, 43(6), 1505-1514. https://doi.org/10.1111/dar.13917	Yes	Yes		Yes	Yes	Yes	No	Yes			Total Questions: Screening = 2	Total Questions: Appraisal = 5	Total Questions = 7
Mark	Mixed Methods											Deb	2	4	6
Evans	2024	Evans, S., Lucas, B. R., Monds, L. A., & Montebello, M. (2024). Identifying and responding to fetal alcohol spectrum disorder in child and family health: Lessons from an exploratory mixed methods study. Drug and Alcohol Review, 43(6), 1505-1514. https://doi.org/10.1111/dar.13917	Yes	Yes		Yes	Yes	Yes	Yes	Yes		Mark	2	5	7
															Total Agreed	6
ABI	Qualitative
			SCREENING QUESTIONS		Further appraisal may not be feasible or appropriate when the answer is ‘No’ or ‘Can’t tell’ to one or both screening questions.	1. QUALITATIVE STUDIES					COMMENTS
First author	Year	Citation	S1. Are there clear research questions?	S2. Do the collected data allow to address the research questions?		1.1. Is the qualitative approach appropriate to answer the research question?	1.2. Are the qualitative data collection methods adequate to address the research question?	1.3. Are the findings adequately derived from the data?	1.4. Is the interpretation of results sufficiently substantiated by data?	1.5. Is there coherence between qualitative data sources, collection, analysis and interpretation?			Qualitative
Hill	2023	Hill, J., Vogler, J., & Gullo, H. (2023). Occupational therapists' understanding of supporting physical activity participation when working with children and adolescents: A national survey. Australian Occupational Therapy Journal, 70(3), 303-313. https://doi.org/10.1111/1440-1630.12854	Yes	Yes		Yes	Yes	Yes	Yes	Yes	I think this should be mixed methods?		Total Questions: Screening = 6	Total Questions: Appraisal = 15	Total Questions = 21
Leong	2025	Leong, H., Smidt, A., Arthur-Kelly, M., & Campbell, L. (2024). Structured observation and informant report assessments in intellectual disability: Reflections of qualified and student speech-language pathologists. International Journal of Speech-Language Pathology, 27(1), 1–13. https://doi.org/10.1080/17549507.2023.2297651	Yes	Yes		Yes	Yes	Yes	Yes	Yes		Abi	6	15	21
Luskin-Saxby	2024	Luskin-Saxby, S., Zimmer-Gembeck, M., Sulek, R., & Paynter, J. (2024). Professional Development and Use of Evidence-Based Practice in Autism Early Intervention. Journal of Early Intervention, 46(1), 94-112. https://doi.org/10.1177/10538151231159638	Yes	Yes		Yes	Yes	Yes	Yes	Yes		Mark	6	15	21
Mark	Qualitative														Total Agreed	21
Hill	2023	Hill, J., Vogler, J., & Gullo, H. (2023). Occupational therapists’ understanding of supporting physical activity participation when working with children and adolescents: A national survey. Australian Occupational Therapy Journal, 70(3), 303–313. https://doi.org/10.1111/1440-1630.12854	Yes	Yes		Yes	Yes	Yes	Yes	Yes
Leong	2025	Leong, H., Smidt, A., Arthur-Kelly, M., & Campbell, L. (2025). Structured observation and informant report assessments in intellectual disability: Reflections of qualified and student speech-language pathologists. International Journal of Speech-Language Pathology, 27(1), 1–13. https://doi.org/10.1080/17549507.2023.2297651	Yes	Yes		Yes	Yes	Yes	Yes	Yes
Luskin-Saxby	2024	Luskin-Saxby, S., Zimmer-Gembeck, M., Sulek, R., & Paynter, J. (2024). Professional Development and Use of Evidence-Based Practice in Autism Early Intervention. Journal of Early Intervention, 46(1), 94–112. https://doi.org/10.1177/10538151231159638	Yes	Yes		Yes	Yes	Yes	Yes	Yes
ABI	Quantitative
			SCREENING QUESTIONS			3. NON-RANDOMIZED STUDIES					COMMENTS
First author	Year	Citation	S1. Are there clear research questions?	S2. Do the collected data allow to address the research questions?	Further appraisal may not be feasible or appropriate when the answer is ‘No’ or ‘Can’t tell’ to one or both screening questions.	3.1. Are the participants representative of the target population?	3.2. Are measurements appropriate regarding both the outcome and intervention (or exposure)?	3.3. Are there complete outcome data?	3.4. Are the confounders accounted for in the design and analysis?	3.5. During the study period, is the intervention administered (or exposure occurred) as intended?			Quantitative
Young	2023	Young, D., Reynolds, J., Tonmukayakul, U., Carter, R., Swift, E., Williams, K., McDonald, R., Reddihough, D., Carracher, R., Ireland, P., Tracy, J., Kenyon, C., & Gibbs, L. (2022). An intervention to improve the self-efficacy of key workers to support parental wellbeing at an early childhood intervention service in Australia: a stepped wedged randomized cluster trial. Disability and Rehabilitatio…	Yes	Yes		Yes	Yes	Yes	Can't tell	Yes			Total Questions: Screening = 2	Total Questions: Appraisal = 5	Total Questions = 7
Mark	Quantitative											Abi	2	4	6
Young	2023	Young, D., Reynolds, J., Tonmukayakul, U., Carter, R., Swift, E., Williams, K., McDonald, R., Reddihough, D., Carracher, R., Ireland, P., Tracy, J., Kenyon, C., & Gibbs, L. (2023). An intervention to improve the self-efficacy of key workers to support parental wellbeing at an early childhood intervention service in Australia: A stepped wedged randomized cluster trial. Disability and Rehabilitatio…	Yes	Yes		Yes	Yes	No	Yes	No	3.3 No staff drop off reported, however, "the final survey was completed by 76% of parents". Overall attrition is 13%. 3.5 Difficulties in rollout explained in the limitations section (e.g., delivery of training delayed, shifting of child therapy focus due to NDIS rollout)	Mark	2	3	5			Total Questions	35
															Total Agreed	4		Total Agreed Upon Ratings	31
Abi	Mixed Methods																	IRR Score - Abi/Mark	0.885714
			SCREENING QUESTIONS		Further appraisal may not be feasible or appropriate when the answer is ‘No’ or ‘Can’t tell’ to one or both screening questions.	5. MIXED METHODS STUDIES					COMMENTS
First author	Year	Citation	S1. Are there clear research questions?	S2. Do the collected data allow to address the research questions?		5.1. Is there an adequate rationale for using a mixed methods design to address the research question?	5.2. Are the different components of the study effectively integrated to answer the research question?	5.3. Are the outputs of the integration of qualitative and quantitative components adequately interpreted?	5.4. Are divergences and inconsistencies between quantitative and qualitative results adequately addressed?	5.5. Do the different components of the study adhere to the quality criteria of each tradition of the methods involved?			Mixed Methods
Grace	2025	Grace, R., Woodrow, C., Johnston, C., Ballantyne, C., Townley, C., & Faraj, L. (2025). Check-Ups Before School: Accessible, Collaborative and Integrated Health and Education in Early Childhood for Families Experiencing Economic Disadvantage in Australia. Health & Social Care in the Community, 2025(1). https://doi.org/10.1155/hsc/8859999	Yes	Yes		Yes	Yes	Yes	Yes	Yes	This study reported on the meta-analysis rather than the individual study findings. There were no specific discrepancies discussed but the findings from all phases were well integrate - hence the answer to 5.4 is yes.		Total Questions: Screening = 2	Total Questions: Appraisal = 5	Total Questions = 7
Mark	Mixed Methods											Abi	2	5	7
Grace	2025	Grace, R., Woodrow, C., Johnston, C., Ballantyne, C., Townley, C., & Faraj, L. (2025). Check-Ups Before School: Accessible, Collaborative and Integrated Health and Education in Early Childhood for Families Experiencing Economic Disadvantage in Australia. Health & Social Care in the Community, 2025. https://doi.org/10.1155/hsc/8859999	Yes	Yes		No	Yes	Yes	Yes	Yes	5.1 No reason is given for the mixed-methods design.	Mark	2	4	6			Combined Abi/Deb/Mark
															Total Agreed	6		Total Questions	70
																		Total Agreed Upon Ratings	64
																		IRR Score	0.914286

## Sheet: MMAT checklist (Original)
				SCREENING QUESTIONS		1. QUALITATIVE STUDIES					2. RANDOMIZED CONTROLLED TRIALS					3. NON-RANDOMIZED STUDIES					4. QUANTITATIVE DESCRIPTIVE STUDIES					5. MIXED METHODS STUDIES					COMMENTS
RefID	First author	Year	Citation	S1. Are there clear research questions?	S2. Do the collected data allow to address the research questions?	1.1. Is the qualitative approach appropriate to answer the research question?	1.2. Are the qualitative data collection methods adequate to address the research question?	1.3. Are the findings adequately derived from the data?	1.4. Is the interpretation of results sufficiently substantiated by data?	1.5. Is there coherence between qualitative data sources, collection, analysis and interpretation?	2.1. Is randomization appropriately performed?	2.2. Are the groups comparable at baseline?	2.3. Are there complete outcome data?	2.4. Are outcome assessors blinded to the intervention provided?	2.5 Did the participants adhere to the assigned intervention?	3.1. Are the participants representative of the target population?	3.2. Are measurements appropriate regarding both the outcome and intervention (or exposure)?	3.3. Are there complete outcome data?	3.4. Are the confounders accounted for in the design and analysis?	3.5. During the study period, is the intervention administered (or exposure occurred) as intended?	4.1. Is the sampling strategy relevant to address the research question?	4.2. Is the sample representative of the target population?	4.3. Are the measurements appropriate?	4.4. Is the risk of nonresponse bias low?	4.5. Is the statistical analysis appropriate to answer the research question?	5.1. Is there an adequate rationale for using a mixed methods design to address the research question?	5.2. Are the different components of the study effectively integrated to answer the research question?	5.3. Are the outputs of the integration of qualitative and quantitative components adequately interpreted?	5.4. Are divergences and inconsistencies between quantitative and qualitative results adequately addressed?	5.5. Do the different components of the study adhere to the quality criteria of each tradition of the methods involved?
